# Supplementary material for: Exome and immune cell score analyses reveal great variation within synchronous primary colorectal cancers
Source: Br J Cancer. 2019 Mar 21;120(9):922–30. doi: 10.1038/s41416-019-0427-4 (PMC6734647; doi:10.1038/s41416-019-0427-4)
Supplement: Supplementary file 2 — Supplementary Table 1. Mutation statistics from exome sequencing data [file 41416_2019_427_MOESM2_ESM.xlsx]

## Sheet: Sheet1
Supplementary Table 1. Mutation statistics from exome sequencing data. This table includes sample-wise statistics for all somatic variants within the targeted region.
Sample	MMR status	Variants	SNVs	DELs	INSs	Coding	Synonymous	Nonsynonymous	Missense	Splice-site	Nonsense	Frameshift	Inframe	Het./hom. ratio	TS/TV ratio	T>A	T>C	T>G	C>A	C>G	C>T	Avg.call/cov
s894-1	MSS	269	255	8	6	172	30	136	122	2	16	2	1	NA	1.6	0.05	0.08	0.03	0.21	0.09	0.54	0.22
s894-2	MSS	62	59	2	1	37	10	25	25	0	0	0	2	NA	4.9	0.03	0.02	0.0	0.1	0.03	0.81	0.13
c440-1	MSS	255	243	9	3	159	41	109	100	3	12	6	1	126.5	2.47	0.06	0.06	0.05	0.13	0.05	0.65	0.23
c440-2	MSI	3397	2086	1089	222	1657	370	1197	830	18	385	309	6	1697.5	3.72	0.04	0.16	0.03	0.14	0.01	0.63	0.3
sync_1-1	MSS	261	245	11	5	165	38	119	101	0	18	7	2	NA	2.31	0.08	0.04	0.04	0.13	0.05	0.65	0.23
sync_1-2	MSS	374	346	15	13	234	66	147	126	2	23	8	1	NA	2.17	0.03	0.09	0.07	0.15	0.06	0.6	0.23
sync_2-1	MSS	186	176	6	4	113	30	73	64	1	10	3	3	NA	1.84	0.09	0.11	0.05	0.18	0.04	0.54	0.3
sync_2-2	MSS	523	515	6	2	334	88	221	203	5	23	5	0	NA	0.93	0.07	0.06	0.02	0.35	0.08	0.42	0.2
sync_3-1	MSS	154	149	2	3	99	32	57	51	4	10	1	1	NA	2.31	0.08	0.09	0.05	0.15	0.02	0.61	0.29
sync_3-2	MSS	147	138	6	3	86	25	57	48	0	9	5	0	NA	3.31	0.04	0.09	0.04	0.14	0.01	0.67	0.25
s75-1	MSS	321	311	7	3	213	58	142	129	1	15	3	2	NA	3.44	0.06	0.07	0.03	0.1	0.04	0.7	0.19
s75-2	MSS	242	228	7	7	151	39	94	81	1	15	8	0	NA	4.7	0.04	0.09	0.02	0.07	0.04	0.74	0.22
s1268-1	MSS	416	392	17	7	230	53	157	141	3	19	4	0	415.0	1.58	0.08	0.06	0.05	0.18	0.07	0.55	0.38
s1268-2	MSS	228	217	7	4	130	39	84	68	1	17	6	0	227.0	1.52	0.06	0.07	0.04	0.18	0.12	0.53	0.31
s882-1	MSS	94	91	2	1	63	22	37	34	0	3	1	1	NA	5.07	0.03	0.02	0.04	0.08	0.01	0.81	0.14
s882-2	MSS	236	223	10	3	150	37	104	97	1	8	2	1	NA	2.05	0.07	0.06	0.03	0.17	0.06	0.61	0.27
sync_4-1	MSI	5198	3322	1636	240	2643	590	1863	1355	24	532	438	30	5197.0	3.65	0.03	0.18	0.03	0.14	0.02	0.61	0.32
sync_4-2	MSI	4721	3154	1353	214	2415	564	1670	1239	22	453	380	15	NA	3.45	0.04	0.16	0.04	0.13	0.02	0.62	0.21
s387-1	MSS	145	139	2	4	90	24	59	56	0	3	0	0	NA	3.63	0.03	0.1	0.03	0.14	0.01	0.68	0.36
s387-2	MSS	118	111	4	3	78	25	48	42	0	6	1	1	117.0	4.29	0.02	0.05	0.02	0.11	0.05	0.77	0.24
sync_6-1	MSS	226	226	0	0	151	37	106	101	1	6	0	0	NA	2.42	0.05	0.08	0.03	0.14	0.07	0.62	0.22
sync_6-2	MSS	228	217	4	7	142	38	96	85	2	13	5	1	NA	2.1	0.06	0.06	0.05	0.16	0.06	0.61	0.26
s483-1	MSI	1510	1115	347	48	789	178	547	419	6	134	98	1	NA	3.34	0.05	0.24	0.03	0.14	0.02	0.53	0.17
s483-2	MSI	2483	1783	618	82	1292	299	906	693	9	222	172	3	NA	4.15	0.03	0.18	0.02	0.11	0.02	0.63	0.2
s956-1	MSS	364	357	5	2	226	52	164	151	1	14	3	1	NA	0.84	0.03	0.07	0.03	0.34	0.14	0.39	0.2
s956-2	MSS	198	187	4	7	127	38	84	73	1	12	4	1	197.0	4.67	0.03	0.12	0.01	0.1	0.04	0.71	0.32
s404-1	MSS	194	185	6	3	121	30	84	72	3	15	2	1	NA	2.63	0.04	0.09	0.05	0.11	0.08	0.63	0.24
s404-2	MSS	150	143	5	2	108	36	71	61	0	10	3	1	NA	3.77	0.08	0.09	0.05	0.03	0.05	0.7	0.23
sync_7-1	MSS	111	105	6	0	74	23	52	47	0	5	1	0	NA	1.76	0.04	0.12	0.03	0.23	0.07	0.51	0.16
sync_7-2	MSS	194	193	1	0	122	28	82	76	2	8	0	1	NA	1.12	0.11	0.13	0.15	0.13	0.08	0.39	0.16
sync_9-1	MSS	82	78	4	0	54	13	37	30	2	9	1	1	81.0	1.6	0.05	0.1	0.08	0.21	0.05	0.51	0.18
sync_9-2	MSS	150	135	8	7	90	24	60	55	2	7	0	4	NA	2.86	0.08	0.1	0.02	0.11	0.04	0.64	0.31
sync_10-1	MSS	235	219	9	7	131	28	91	76	2	17	7	0	NA	1.77	0.08	0.18	0.11	0.12	0.06	0.46	0.29
sync_10-2	MSS	117	110	5	2	78	20	51	43	2	10	3	1	NA	3.4	0.03	0.05	0.03	0.15	0.03	0.72	0.22
sync_11-1	MSI	3026	2011	911	104	1507	352	1030	765	14	279	221	5	NA	4.66	0.03	0.26	0.03	0.1	0.01	0.56	0.24
sync_11-2	MSI	1752	1315	384	53	937	234	637	500	14	151	104	8	NA	4.74	0.03	0.17	0.03	0.11	0.01	0.66	0.19
sync_11-3	MSI	323	289	32	2	193	53	128	113	1	16	5	2	NA	9.7	0.03	0.14	0.01	0.04	0.01	0.76	0.14
s1036-1	MSS	291	274	8	9	171	37	117	104	5	18	9	0	NA	1.88	0.07	0.11	0.05	0.12	0.11	0.55	0.29
s1036-2	MSS	278	276	2	0	176	48	120	110	0	10	0	0	NA	3.25	0.06	0.07	0.05	0.07	0.05	0.7	0.19
s1283-1	MSI	2705	1695	856	154	1340	304	933	645	11	299	246	9	2704.0	3.47	0.04	0.18	0.03	0.13	0.02	0.6	0.25
s1283-2	MSS	198	185	7	6	129	37	86	78	3	11	1	1	NA	2.19	0.03	0.06	0.04	0.17	0.07	0.62	0.28
c110-1	MSS	333	321	4	8	177	34	129	118	4	15	5	0	NA	0.88	0.15	0.09	0.1	0.17	0.11	0.37	0.22
c110-2	MSS	147	137	5	5	89	23	61	55	2	8	1	1	NA	1.17	0.09	0.13	0.09	0.19	0.09	0.41	0.16
c117-1	MSS	300	287	3	10	165	43	108	102	4	10	1	0	NA	2.5	0.03	0.08	0.04	0.14	0.08	0.64	0.28
c117-2	MSS	473	440	18	15	263	50	195	176	5	24	9	0	NA	1.17	0.07	0.1	0.05	0.27	0.07	0.44	0.26
s934-1	MSS	185	174	5	6	102	25	66	59	3	10	3	0	NA	2.22	0.1	0.15	0.04	0.12	0.05	0.54	0.29
s934-2	MSS	293	283	4	6	161	37	120	104	2	18	5	0	NA	0.79	0.15	0.16	0.08	0.19	0.13	0.29	0.15
