# Supplementary material for: Exome and immune cell score analyses reveal great variation within synchronous primary colorectal cancers
Source: Br J Cancer. 2019 Mar 21;120(9):922–30. doi: 10.1038/s41416-019-0427-4 (PMC6734647; doi:10.1038/s41416-019-0427-4)
Supplement: Supplementary file 4 — Supplementary Table 3. Mutations in known cancer genes [file 41416_2019_427_MOESM4_ESM.xlsx]

## Sheet: Sheet1
Supplementary Table 3. Mutations in known cancer genes.
Sample	Gene	ENSG	ENST	BioType	Position	Strand	Region	Effect	BaseChange	Genotype(calls/coverage)	Quality	rs-code	Description
sync_11-1	MLH1	ENSG00000076242	ENST00000231790;ENST00000456676;ENST00000435176	protein_coding;protein_coding;protein_coding	3:37,053,321	+	Exons 7;7;7	His186Tyr;His178Tyr;His88Tyr	C->T	Het(11/69)	30.0	rs11541862	mutL homolog 1 [Source:HGNC Symbol;Acc:7127]
sync_4-1	MLH1	ENSG00000076242	ENST00000231790;ENST00000456676;ENST00000435176	protein_coding;protein_coding;protein_coding	3:37,053,347	+	Exons 7;7;7	195-fs-delA;187-fs-delA;97-fs-delA	T->delA	Het(18/58)	80.0	N/A	mutL homolog 1 [Source:HGNC Symbol;Acc:7127]
s483-2	MLH1	ENSG00000076242	ENST00000231790;ENST00000456676;ENST00000435176	protein_coding;protein_coding;protein_coding	3:37,053,347	+	Exons 7;7;7	195-fs-delA;187-fs-delA;97-fs-delA	T->delA	Het(7/62)	23.0	N/A	mutL homolog 1 [Source:HGNC Symbol;Acc:7127]
sync_11-1	MLH1	ENSG00000076242	ENST00000231790;ENST00000456676;ENST00000458205;ENST00000539477;ENST00000455445;ENST00000441265;ENST00000435176;ENST00000536378;ENST00000447829;ENST00000458009;ENST00000413212	protein_coding;protein_coding;protein_coding;protein_coding;protein_coding;protein_coding;protein_coding;protein_coding;nonsense_mediated_decay;nonsense_mediated_decay;nonsense_mediated_decay	3:37,056,036	+	Exons 9;9;10;8;9;8;9;9;2;2;1	spl1;spl1;spl1;spl1;spl1;spl1;spl1;spl1;spl1;spl1;spl1	G->A	Het(8/36)	27.0	N/A	mutL homolog 1 [Source:HGNC Symbol;Acc:7127]
sync_11-1	MLH1	ENSG00000076242	ENST00000231790;ENST00000456676;ENST00000458205;ENST00000539477;ENST00000455445;ENST00000435176;ENST00000536378;ENST00000450420;ENST00000413740	protein_coding;protein_coding;protein_coding;protein_coding;protein_coding;protein_coding;protein_coding;protein_coding;protein_coding	3:37,070,348	+	Exons 13;13;14;12;13;13;13;2;2	495-fs-delC;487-fs-delC;254-fs-delC;254-fs-delC;254-fs-delC;397-fs-delC;254-fs-delC;36-fs-delC;36-fs-delC	A->delC	Het(14/51)	40.0	N/A	mutL homolog 1 [Source:HGNC Symbol;Acc:7127]
s483-2	MLH3	ENSG00000119684	ENST00000355774;ENST00000238662;ENST00000556257;ENST00000556740	protein_coding;protein_coding;protein_coding;protein_coding	14:75,513,547	-	Exons 2;2;2;1	Ser938Pro;Ser938Pro;Ser938Pro;Ser938Pro	A->G	Het(14/73)	32.0	N/A	mutL homolog 3 [Source:HGNC Symbol;Acc:7128]
c440-2	MLH3	ENSG00000119684	ENST00000355774;ENST00000238662;ENST00000556257;ENST00000556740	protein_coding;protein_coding;protein_coding;protein_coding	14:75,514,338	-	Exons 2;2;2;1	Asn674Ile;Asn674Ile;Asn674Ile;Asn674Ile	T->A	Het(25/81)	29.0	N/A	mutL homolog 3 [Source:HGNC Symbol;Acc:7128]
c440-2	MLH3	ENSG00000119684	ENST00000355774;ENST00000238662;ENST00000556257;ENST00000556740;ENST00000553263;ENST00000557648	protein_coding;protein_coding;protein_coding;protein_coding;protein_coding;protein_coding	14:75,516,235	-	Exons 2;2;2;1;2;3	Ala42Thr;Ala42Thr;Ala42Thr;Ala42Thr;Ala42Thr;Ala42Thr	C->T	Het(12/41)	28.0	N/A	mutL homolog 3 [Source:HGNC Symbol;Acc:7128]
c440-2	MSH2	ENSG00000095002	ENST00000233146;ENST00000543555;ENST00000406134	protein_coding;protein_coding;protein_coding	2:47,639,587	+	Exons 4;5;4	227-fs-delA;161-fs-delA;227-fs-delA	G->delA	Het(8/41)	27.0	N/A	mutS homolog 2 [Source:HGNC Symbol;Acc:7325]
sync_4-2	MSH2	ENSG00000095002	ENST00000233146;ENST00000543555;ENST00000406134	protein_coding;protein_coding;protein_coding	2:47,641,430	+	Exons 5;6;5	Ala272Val;Ala206Val;Ala272Val	C->T	Het(6/50)	30.0	rs34136999	mutS homolog 2 [Source:HGNC Symbol;Acc:7325]
sync_11-1	MSH3	ENSG00000113318	ENST00000265081	protein_coding	5:79,970,914	+	Exon 7	381-fs-delA	C->delA	Het(16/57)	34.0	N/A	mutS homolog 3 [Source:HGNC Symbol;Acc:7326]
sync_4-2	MSH3	ENSG00000113318	ENST00000265081	protein_coding	5:79,970,914	+	Exon 7	381-fs-delA	C->delA	Het(10/66)	31.0	N/A	mutS homolog 3 [Source:HGNC Symbol;Acc:7326]
c440-2	MSH3	ENSG00000113318	ENST00000265081	protein_coding	5:79,970,914	+	Exon 7	381-fs-delA	C->delA	Het(27/80)	58.0	N/A	mutS homolog 3 [Source:HGNC Symbol;Acc:7326]
s1283-1	MSH3	ENSG00000113318	ENST00000265081	protein_coding	5:79,970,914	+	Exon 7	381-fs-delA	C->delA	Het(16/47)	61.0	N/A	mutS homolog 3 [Source:HGNC Symbol;Acc:7326]
sync_4-1	MSH3	ENSG00000113318	ENST00000265081	protein_coding	5:79,970,914	+	Exon 7	381-fs-insA	C->insA	Het(6/41)	25.0	N/A	mutS homolog 3 [Source:HGNC Symbol;Acc:7326]
sync_4-2	MSH3	ENSG00000113318	ENST00000265081	protein_coding	5:79,970,922	+	Exon 7	Lys383Arg	A->G	Het(11/66)	31.0	rs71539687	mutS homolog 3 [Source:HGNC Symbol;Acc:7326]
s1283-1	MSH3	ENSG00000113318	ENST00000265081	protein_coding	5:80,063,816	+	Exons 14	Ala654Val	C->T	Het(11/52)	27.0	N/A	mutS homolog 3 [Source:HGNC Symbol;Acc:7326]
c117-2	POLE	ENSG00000177084	ENST00000320574;ENST00000535270;ENST00000539006;ENST00000535934	protein_coding;protein_coding;protein_coding;protein_coding	12:133,249,248	-	Exons 15;14;9;4	Val551Phe;Val524Phe;Val331Phe;Val169Phe	C->A	Het(10/45)	31.0	N/A	polymerase (DNA directed), epsilon, catalytic subunit [Source:HGNC Symbol;Acc:9177]
c440-2	POLE	ENSG00000177084	ENST00000320574;ENST00000537064;ENST00000535270;ENST00000539006	protein_coding;nonsense_mediated_decay;protein_coding;protein_coding	12:133,254,219	-	Exons 7;7;6;1	Arg222His;Arg222His;Arg195His;Arg2His	C->T	Het(11/41)	29.0	N/A	polymerase (DNA directed), epsilon, catalytic subunit [Source:HGNC Symbol;Acc:9177]
s894-1	APC	ENSG00000134982	ENST00000457016;ENST00000507379;ENST00000508624;ENST00000257430;ENST00000508376;ENST00000512211	protein_coding;protein_coding;nonsense_mediated_decay;protein_coding;protein_coding;protein_coding	5:112,111,429	+	Exons 5;4;5;5;6;5	Glu176Stop;Glu186Stop;Glu176Stop;Glu176Stop;Glu176Stop;Glu176Stop	G->T	Het(7/46)	27.0	N/A	adenomatous polyposis coli [Source:HGNC Symbol;Acc:583]
s956-1	APC	ENSG00000134982	ENST00000457016;ENST00000507379;ENST00000508624;ENST00000257430;ENST00000508376;ENST00000512211	protein_coding;protein_coding;nonsense_mediated_decay;protein_coding;protein_coding;protein_coding	5:112,116,592	+	Exons 6;5;6;6;7;6	Arg213Stop;Arg223Stop;Arg213Stop;Arg213Stop;Arg213Stop;Arg213Stop	C->T	Het(17/63)	28.0	N/A	adenomatous polyposis coli [Source:HGNC Symbol;Acc:583]
s956-2	APC	ENSG00000134982	ENST00000457016;ENST00000507379;ENST00000508624;ENST00000257430;ENST00000508376;ENST00000512211	protein_coding;protein_coding;nonsense_mediated_decay;protein_coding;protein_coding;protein_coding	5:112,116,592	+	Exons 6;5;6;6;7;6	Arg213Stop;Arg223Stop;Arg213Stop;Arg213Stop;Arg213Stop;Arg213Stop	C->T	Het(35/52)	30.0	N/A	adenomatous polyposis coli [Source:HGNC Symbol;Acc:583]
sync_10-1	APC	ENSG00000134982	ENST00000457016;ENST00000507379;ENST00000508624;ENST00000257430;ENST00000508376;ENST00000512211	protein_coding;protein_coding;nonsense_mediated_decay;protein_coding;protein_coding;protein_coding	5:112,116,599	+	Exons 6;5;6;6;7;6	215-fs-spl-delG;225-fs-spl-delG;215-fs-spl-delG;215-fs-spl-delG;215-fs-spl-delG;215-fs-spl-delG	A->delG	Het(20/76)	63.0	N/A	adenomatous polyposis coli [Source:HGNC Symbol;Acc:583]
c440-1	APC	ENSG00000134982	ENST00000457016;ENST00000507379;ENST00000508624;ENST00000257430;ENST00000508376;ENST00000512211	protein_coding;protein_coding;nonsense_mediated_decay;protein_coding;protein_coding;protein_coding	5:112,116,601	+	Exons 6;5;6;6;7;6	spl1;spl1;spl1;spl1;spl1;spl1	G->C	Het(20/74)	31.0	N/A	adenomatous polyposis coli [Source:HGNC Symbol;Acc:583]
sync_3-2	APC	ENSG00000134982	ENST00000457016;ENST00000508624;ENST00000257430;ENST00000508376;ENST00000512211	protein_coding;nonsense_mediated_decay;protein_coding;protein_coding;protein_coding	5:112,128,191	+	Exons 7;7;7;8;7	Arg232Stop;Arg232Stop;Arg232Stop;Arg232Stop;Arg232Stop	C->T	Het(30/77)	26.0	N/A	adenomatous polyposis coli [Source:HGNC Symbol;Acc:583]
sync_7-2	APC	ENSG00000134982	ENST00000457016;ENST00000507379;ENST00000508624;ENST00000257430;ENST00000508376;ENST00000512211	protein_coding;protein_coding;nonsense_mediated_decay;protein_coding;protein_coding;protein_coding	5:112,136,975	+	Exons 8;6;8;8;9;8	spl1;spl1;spl1;spl1;spl1;spl1	G->C	Het(9/45)	35.0	N/A	adenomatous polyposis coli [Source:HGNC Symbol;Acc:583]
s387-1	APC	ENSG00000134982	ENST00000457016;ENST00000507379;ENST00000257430;ENST00000508376;ENST00000512211	protein_coding;protein_coding;protein_coding;protein_coding;protein_coding	5:112,151,204	+	Exons 9;7;9;10;9	Arg283Stop;Arg265Stop;Arg283Stop;Arg283Stop;Arg283Stop	C->T	Het(19/54)	27.0	N/A	adenomatous polyposis coli [Source:HGNC Symbol;Acc:583]
s934-1	APC	ENSG00000134982	ENST00000457016;ENST00000507379;ENST00000257430;ENST00000508376;ENST00000512211	protein_coding;protein_coding;protein_coding;protein_coding;protein_coding	5:112,151,204	+	Exons 9;7;9;10;9	Arg283Stop;Arg265Stop;Arg283Stop;Arg283Stop;Arg283Stop	C->T	Het(34/101)	32.0	N/A	adenomatous polyposis coli [Source:HGNC Symbol;Acc:583]
s956-1	APC	ENSG00000134982	ENST00000457016;ENST00000507379;ENST00000257430;ENST00000508376;ENST00000512211	protein_coding;protein_coding;protein_coding;protein_coding;protein_coding	5:112,154,934	+	Exons 10;8;10;11;10	402-fs-delT;384-fs-delT;402-fs-delT;402-fs-delT;402-fs-delT	G->delT	Het(15/67)	57.0	N/A	adenomatous polyposis coli [Source:HGNC Symbol;Acc:583]
c110-2	APC	ENSG00000134982	ENST00000457016;ENST00000507379;ENST00000257430;ENST00000508376;ENST00000512211	protein_coding;protein_coding;protein_coding;protein_coding;protein_coding	5:112,155,042	+	Exons 10;8;10;11;10	spl1;spl1;spl1;spl1;spl1	G->T	Het(5/53)	33.0	N/A	adenomatous polyposis coli [Source:HGNC Symbol;Acc:583]
s1268-2	APC	ENSG00000134982	ENST00000457016;ENST00000507379;ENST00000257430;ENST00000508376;ENST00000512211;ENST00000504915	protein_coding;protein_coding;protein_coding;protein_coding;protein_coding;protein_coding	5:112,163,671	+	Exons 13;11;13;14;13;4	Gln532Stop;Gln514Stop;Gln532Stop;Gln532Stop;Gln532Stop;Gln95Stop	C->T	Het(21/89)	29.0	N/A	adenomatous polyposis coli [Source:HGNC Symbol;Acc:583]
s404-1	APC	ENSG00000134982	ENST00000457016;ENST00000507379;ENST00000257430;ENST00000508376;ENST00000512211;ENST00000504915	protein_coding;protein_coding;protein_coding;protein_coding;protein_coding;protein_coding	5:112,164,586	+	Exons 14;12;14;15;14;5	Arg554Stop;Arg536Stop;Arg554Stop;Arg554Stop;Arg554Stop;Arg117Stop	C->T	Het(18/75)	29.0	rs137854573	adenomatous polyposis coli [Source:HGNC Symbol;Acc:583]
s882-1	APC	ENSG00000134982	ENST00000457016;ENST00000507379;ENST00000257430;ENST00000508376;ENST00000512211;ENST00000504915	protein_coding;protein_coding;protein_coding;protein_coding;protein_coding;protein_coding	5:112,164,586	+	Exons 14;12;14;15;14;5	Arg554Stop;Arg536Stop;Arg554Stop;Arg554Stop;Arg554Stop;Arg117Stop	C->T	Het(11/73)	30.0	rs137854573	adenomatous polyposis coli [Source:HGNC Symbol;Acc:583]
sync_3-1	APC	ENSG00000134982	ENST00000457016;ENST00000507379;ENST00000257430;ENST00000508376;ENST00000512211;ENST00000504915	protein_coding;protein_coding;protein_coding;protein_coding;protein_coding;protein_coding	5:112,164,616	+	Exons 14;12;14;15;14;5	Arg564Stop;Arg546Stop;Arg564Stop;Arg564Stop;Arg564Stop;Arg127Stop	C->T	Het(29/96)	29.0	rs137854574	adenomatous polyposis coli [Source:HGNC Symbol;Acc:583]
sync_7-1	APC	ENSG00000134982	ENST00000457016;ENST00000507379;ENST00000257430;ENST00000508376;ENST00000512211;ENST00000504915	protein_coding;protein_coding;protein_coding;protein_coding;protein_coding;protein_coding	5:112,164,616	+	Exons 14;12;14;15;14;5	Arg564Stop;Arg546Stop;Arg564Stop;Arg564Stop;Arg564Stop;Arg127Stop	C->T	Het(6/59)	26.0	rs137854574	adenomatous polyposis coli [Source:HGNC Symbol;Acc:583]
c440-1	APC	ENSG00000134982	ENST00000457016;ENST00000507379;ENST00000257430;ENST00000508376;ENST00000512211;ENST00000504915	protein_coding;protein_coding;protein_coding;protein_coding;protein_coding;protein_coding	5:112,170,753	+	Exons 15;13;15;16;15;6	617-fs-delT;599-fs-delT;617-fs-delT;617-fs-delT;617-fs-delT;180-fs-delT	G->delT	Het(19/69)	53.0	N/A	adenomatous polyposis coli [Source:HGNC Symbol;Acc:583]
sync_11-3	APC	ENSG00000134982	ENST00000457016;ENST00000507379;ENST00000257430;ENST00000508376;ENST00000512211;ENST00000504915	protein_coding;protein_coding;protein_coding;protein_coding;protein_coding;protein_coding	5:112,170,862	+	Exons 15;13;15;16;15;6	Arg653Lys;Arg635Lys;Arg653Lys;Arg653Lys;Arg653Lys;Arg216Lys	G->A	Het(6/52)	31.0	N/A	adenomatous polyposis coli [Source:HGNC Symbol;Acc:583]
s1283-1	APC	ENSG00000134982	ENST00000457016;ENST00000507379;ENST00000257430;ENST00000508376;ENST00000512211	protein_coding;protein_coding;protein_coding;protein_coding;protein_coding	5:112,173,560	+	Exons 16;14;16;17;16	757-fs-delA;739-fs-delA;757-fs-delA;757-fs-delA;757-fs-delA	C->delA	Het(15/62)	36.0	N/A	adenomatous polyposis coli [Source:HGNC Symbol;Acc:583]
s75-2	APC	ENSG00000134982	ENST00000457016;ENST00000507379;ENST00000257430;ENST00000508376;ENST00000512211	protein_coding;protein_coding;protein_coding;protein_coding;protein_coding	5:112,173,560	+	Exons 16;14;16;17;16	757-fs-insA;739-fs-insA;757-fs-insA;757-fs-insA;757-fs-insA	C->insA	Het(23/82)	68.0	N/A	adenomatous polyposis coli [Source:HGNC Symbol;Acc:583]
sync_9-1	APC	ENSG00000134982	ENST00000457016;ENST00000507379;ENST00000257430;ENST00000508376;ENST00000512211	protein_coding;protein_coding;protein_coding;protein_coding;protein_coding	5:112,173,917	+	Exons 16;14;16;17;16	Arg876Stop;Arg858Stop;Arg876Stop;Arg876Stop;Arg876Stop	C->T	Het(13/65)	28.0	rs121913333	adenomatous polyposis coli [Source:HGNC Symbol;Acc:583]
s75-1	APC	ENSG00000134982	ENST00000457016;ENST00000507379;ENST00000257430;ENST00000508376;ENST00000512211	protein_coding;protein_coding;protein_coding;protein_coding;protein_coding	5:112,173,917	+	Exons 16;14;16;17;16	Arg876Stop;Arg858Stop;Arg876Stop;Arg876Stop;Arg876Stop	C->T	Het(9/70)	26.0	rs121913333	adenomatous polyposis coli [Source:HGNC Symbol;Acc:583]
sync_10-1	APC	ENSG00000134982	ENST00000457016;ENST00000507379;ENST00000257430;ENST00000508376;ENST00000512211	protein_coding;protein_coding;protein_coding;protein_coding;protein_coding	5:112,174,438	+	Exons 16;14;16;17;16	Trp1049Stop;Trp1031Stop;Trp1049Stop;Trp1049Stop;Trp1049Stop	G->A	Het(15/58)	29.0	N/A	adenomatous polyposis coli [Source:HGNC Symbol;Acc:583]
sync_1-1	APC	ENSG00000134982	ENST00000457016;ENST00000507379;ENST00000257430;ENST00000508376;ENST00000512211	protein_coding;protein_coding;protein_coding;protein_coding;protein_coding	5:112,174,597	+	Exons 16;14;16;17;16	Tyr1102Stop;Tyr1084Stop;Tyr1102Stop;Tyr1102Stop;Tyr1102Stop	C->A	Het(25/98)	28.0	N/A	adenomatous polyposis coli [Source:HGNC Symbol;Acc:583]
sync_2-2	APC	ENSG00000134982	ENST00000457016;ENST00000507379;ENST00000257430;ENST00000508376;ENST00000512211	protein_coding;protein_coding;protein_coding;protein_coding;protein_coding	5:112,174,650	+	Exons 16;14;16;17;16	Gly1120Val;Gly1102Val;Gly1120Val;Gly1120Val;Gly1120Val	G->T	Het(11/72)	29.0	rs28933379	adenomatous polyposis coli [Source:HGNC Symbol;Acc:583]
s404-2	APC	ENSG00000134982	ENST00000457016;ENST00000257430;ENST00000508376;ENST00000512211	protein_coding;protein_coding;protein_coding;protein_coding	5:112,174,839	+	Exons 16;16;17;16	1183-fs-del8;1183-fs-del8;1183-fs-del8;1183-fs-del8	A->del8	Het(12/56)	47.0	N/A	adenomatous polyposis coli [Source:HGNC Symbol;Acc:583]
s1036-2	APC	ENSG00000134982	ENST00000457016;ENST00000257430;ENST00000508376;ENST00000512211	protein_coding;protein_coding;protein_coding;protein_coding	5:112,175,136	+	Exons 16;16;17;16	Ser1282Stop;Ser1282Stop;Ser1282Stop;Ser1282Stop	C->A	Het(7/19)	26.0	N/A	adenomatous polyposis coli [Source:HGNC Symbol;Acc:583]
sync_10-2	APC	ENSG00000134982	ENST00000457016;ENST00000257430;ENST00000508376;ENST00000512211	protein_coding;protein_coding;protein_coding;protein_coding	5:112,175,174	+	Exons 16;16;17;16	Glu1295Stop;Glu1295Stop;Glu1295Stop;Glu1295Stop	G->T	Het(18/49)	27.0	N/A	adenomatous polyposis coli [Source:HGNC Symbol;Acc:583]
sync_2-2	APC	ENSG00000134982	ENST00000457016;ENST00000257430;ENST00000508376;ENST00000512211	protein_coding;protein_coding;protein_coding;protein_coding	5:112,175,196	+	Exons 16;16;17;16	Leu1302Gln;Leu1302Gln;Leu1302Gln;Leu1302Gln	T->A	Het(20/34)	30.0	N/A	adenomatous polyposis coli [Source:HGNC Symbol;Acc:583]
s1036-1	APC	ENSG00000134982	ENST00000457016;ENST00000257430;ENST00000508376;ENST00000512211	protein_coding;protein_coding;protein_coding;protein_coding	5:112,175,201	+	Exons 16;16;17;16	1304-fs-delT;1304-fs-delT;1304-fs-delT;1304-fs-delT	A->delT	Het(26/45)	89.0	N/A	adenomatous polyposis coli [Source:HGNC Symbol;Acc:583]
sync_6-1	APC	ENSG00000134982	ENST00000457016;ENST00000257430;ENST00000508376	protein_coding;protein_coding;protein_coding	5:112,175,255	+	Exons 16;16;17	Glu1322Stop;Glu1322Stop;Glu1322Stop	G->T	Het(35/57)	30.0	N/A	adenomatous polyposis coli [Source:HGNC Symbol;Acc:583]
s894-1	APC	ENSG00000134982	ENST00000457016;ENST00000257430;ENST00000508376	protein_coding;protein_coding;protein_coding	5:112,175,303	+	Exons 16;16;17	Gln1338Stop;Gln1338Stop;Gln1338Stop	C->T	Het(7/42)	26.0	rs121913327	adenomatous polyposis coli [Source:HGNC Symbol;Acc:583]
sync_6-2	APC	ENSG00000134982	ENST00000457016;ENST00000257430;ENST00000508376	protein_coding;protein_coding;protein_coding	5:112,175,360	+	Exons 16;16;17	Gly1357Stop;Gly1357Stop;Gly1357Stop	G->T	Het(8/21)	28.0	N/A	adenomatous polyposis coli [Source:HGNC Symbol;Acc:583]
sync_7-2	APC	ENSG00000134982	ENST00000457016;ENST00000257430;ENST00000508376	protein_coding;protein_coding;protein_coding	5:112,175,390	+	Exons 16;16;17	Gln1367Stop;Gln1367Stop;Gln1367Stop	C->T	Het(6/35)	32.0	rs121913328	adenomatous polyposis coli [Source:HGNC Symbol;Acc:583]
sync_2-1	APC	ENSG00000134982	ENST00000457016;ENST00000257430;ENST00000508376	protein_coding;protein_coding;protein_coding	5:112,175,437	+	Exons 16;16;17	1383-fs-insA;1383-fs-insA;1383-fs-insA	C->insA	Het(13/27)	67.0	N/A	adenomatous polyposis coli [Source:HGNC Symbol;Acc:583]
sync_1-2	APC	ENSG00000134982	ENST00000457016;ENST00000257430;ENST00000508376	protein_coding;protein_coding;protein_coding	5:112,175,489	+	Exons 16;16;17	1400-fs-delC;1400-fs-delC;1400-fs-delC	T->delC	Het(16/61)	75.0	N/A	adenomatous polyposis coli [Source:HGNC Symbol;Acc:583]
s1268-2	APC	ENSG00000134982	ENST00000457016;ENST00000257430;ENST00000508376	protein_coding;protein_coding;protein_coding	5:112,175,535	+	Exons 16;16;17	1415-fs-delT;1415-fs-delT;1415-fs-delT	G->delT	Het(18/68)	51.0	N/A	adenomatous polyposis coli [Source:HGNC Symbol;Acc:583]
sync_1-1	APC	ENSG00000134982	ENST00000457016;ENST00000257430;ENST00000508376	protein_coding;protein_coding;protein_coding	5:112,175,576	+	Exons 16;16;17	Gln1429Stop;Gln1429Stop;Gln1429Stop	C->T	Het(22/89)	26.0	rs74535574	adenomatous polyposis coli [Source:HGNC Symbol;Acc:583]
sync_11-1	APC	ENSG00000134982	ENST00000457016;ENST00000257430;ENST00000508376	protein_coding;protein_coding;protein_coding	5:112,175,675	+	Exons 16;16;17	1462-fs-del2;1462-fs-del2;1462-fs-del2	A->del2	Het(20/72)	49.0	N/A	adenomatous polyposis coli [Source:HGNC Symbol;Acc:583]
s1283-1	APC	ENSG00000134982	ENST00000457016;ENST00000257430;ENST00000508376	protein_coding;protein_coding;protein_coding	5:112,175,675	+	Exons 16;16;17	1462-fs-del2;1462-fs-del2;1462-fs-del2	A->del2	Het(16/75)	58.0	N/A	adenomatous polyposis coli [Source:HGNC Symbol;Acc:583]
c117-2	APC	ENSG00000134982	ENST00000457016;ENST00000257430;ENST00000508376	protein_coding;protein_coding;protein_coding	5:112,175,751	+	Exons 16;16;17	1487-fs-delT;1487-fs-delT;1487-fs-delT	C->delT	Het(11/39)	36.0	N/A	adenomatous polyposis coli [Source:HGNC Symbol;Acc:583]
sync_9-1	APC	ENSG00000134982	ENST00000457016;ENST00000257430;ENST00000508376	protein_coding;protein_coding;protein_coding	5:112,175,754	+	Exons 16;16;17	Leu1488Stop;Leu1488Stop;Leu1488Stop	T->G	Het(6/59)	29.0	N/A	adenomatous polyposis coli [Source:HGNC Symbol;Acc:583]
sync_11-2	APC	ENSG00000134982	ENST00000457016;ENST00000257430;ENST00000508376	protein_coding;protein_coding;protein_coding	5:112,176,078	+	Exons 16;16;17	Gln1596Arg;Gln1596Arg;Gln1596Arg	A->G	Het(9/55)	30.0	N/A	adenomatous polyposis coli [Source:HGNC Symbol;Acc:583]
s1283-1	APC	ENSG00000134982	ENST00000457016;ENST00000257430;ENST00000508376	protein_coding;protein_coding;protein_coding	5:112,179,737	+	Exons 16;16;17	Arg2816Stop;Arg2816Stop;Arg2816Stop	C->T	Het(24/76)	29.0	N/A	adenomatous polyposis coli [Source:HGNC Symbol;Acc:583]
sync_11-3	CTNNB1	ENSG00000168036	ENST00000426215;ENST00000405570;ENST00000431914;ENST00000396183;ENST00000349496;ENST00000453024;ENST00000396185;ENST00000450969;ENST00000441708	protein_coding;protein_coding;protein_coding;protein_coding;protein_coding;protein_coding;protein_coding;protein_coding;protein_coding	3:41,266,133	+	Exons 5;4;3;3;3;4;3;3;3	37-if-del3;44-if-del3;44-if-del3;44-if-del3;44-if-del3;37-if-del3;44-if-del3;44-if-del3;44-if-del3	44-if-del3	Het(17/60)	49.0	N/A	catenin (cadherin-associated protein), beta 1, 88kDa [Source:HGNC Symbol;Acc:2514]
s483-2	CTNNB1	ENSG00000168036	ENST00000405570;ENST00000396183;ENST00000349496;ENST00000453024;ENST00000396185	protein_coding;protein_coding;protein_coding;protein_coding;protein_coding	3:41,266,970	+	Exons 6;5;5;6;5	Thr214Ile;Thr214Ile;Thr214Ile;Thr207Ile;Thr214Ile	C->T	Het(4/59)	31.0	N/A	catenin (cadherin-associated protein), beta 1, 88kDa [Source:HGNC Symbol;Acc:2514]
sync_6-2	TCF7L2	ENSG00000148737	ENST00000534894;ENST00000355995;ENST00000545257;ENST00000543371;ENST00000536810;ENST00000355717;ENST00000538897;ENST00000349937;ENST00000369397;ENST00000352065;ENST00000369395	protein_coding;protein_coding;protein_coding;protein_coding;protein_coding;protein_coding;protein_coding;protein_coding;protein_coding;protein_coding;protein_coding	10:114,710,630	+	Exons 1;1;1;1;1;1;1;1;1;1;1	39-fs-insG;39-fs-insG;39-fs-insG;39-fs-insG;39-fs-insG;39-fs-insG;39-fs-insG;39-fs-insG;39-fs-insG;39-fs-insG;39-fs-insG	A->insG	Het(17/48)	80.0	N/A	transcription factor 7-like 2 (T-cell specific, HMG-box) [Source:HGNC Symbol;Acc:11641]
s1283-1	TCF7L2	ENSG00000148737	ENST00000534894;ENST00000355995;ENST00000545257;ENST00000543371;ENST00000536810;ENST00000355717;ENST00000538897;ENST00000349937;ENST00000369397;ENST00000352065;ENST00000369395;ENST00000346198	protein_coding;protein_coding;protein_coding;protein_coding;protein_coding;protein_coding;protein_coding;protein_coding;protein_coding;protein_coding;protein_coding;protein_coding	10:114,900,983	+	Exons 6;6;6;6;6;6;6;6;5;5;6;7	198-fs-delC;198-fs-delC;198-fs-delC;198-fs-delC;198-fs-delC;222-fs-delC;198-fs-delC;198-fs-delC;175-fs-delC;175-fs-delC;223-fs-delC;192-fs-delC	A->delC	Het(10/46)	42.0	N/A	transcription factor 7-like 2 (T-cell specific, HMG-box) [Source:HGNC Symbol;Acc:11641]
sync_2-1	TCF7L2	ENSG00000148737	ENST00000534894;ENST00000355995;ENST00000545257;ENST00000543371;ENST00000536810;ENST00000355717;ENST00000538897;ENST00000369397;ENST00000352065;ENST00000542695;ENST00000369389;ENST00000277945;ENST00000369386;ENST00000470254	protein_coding;protein_coding;protein_coding;protein_coding;protein_coding;protein_coding;protein_coding;protein_coding;protein_coding;protein_coding;protein_coding;protein_coding;protein_coding;nonsense_mediated_decay	10:114,912,116	+	Exons 11;11;11;11;11;11;11;10;10;11;5;4;3;2	Gln396Glu;Gln396Glu;Gln396Glu;Gln396Glu;Gln396Glu;Gln420Glu;Gln396Glu;Gln373Glu;Gln373Glu;Gln112Glu;Gln107Glu;Gln113Glu;Gln39Glu;Gln27Glu	C->G	Het(8/27)	29.0	N/A	transcription factor 7-like 2 (T-cell specific, HMG-box) [Source:HGNC Symbol;Acc:11641]
sync_2-2	TCF7L2	ENSG00000148737	ENST00000534894;ENST00000355995;ENST00000545257;ENST00000543371;ENST00000536810;ENST00000355717;ENST00000538897;ENST00000369397;ENST00000352065;ENST00000542695;ENST00000369389;ENST00000277945;ENST00000369386;ENST00000470254	protein_coding;protein_coding;protein_coding;protein_coding;protein_coding;protein_coding;protein_coding;protein_coding;protein_coding;protein_coding;protein_coding;protein_coding;protein_coding;nonsense_mediated_decay	10:114,912,180	+	Exons 11;11;11;11;11;11;11;10;10;11;5;4;3;2	Trp417Stop;Trp417Stop;Trp417Stop;Trp417Stop;Trp417Stop;Trp441Stop;Trp417Stop;Trp394Stop;Trp394Stop;Trp133Stop;Trp128Stop;Trp134Stop;Trp60Stop;Trp48Stop	G->A	Het(16/35)	28.0	N/A	transcription factor 7-like 2 (T-cell specific, HMG-box) [Source:HGNC Symbol;Acc:11641]
c440-1	TCF7L2	ENSG00000148737	ENST00000534894;ENST00000355995;ENST00000545257;ENST00000543371;ENST00000536810;ENST00000355717;ENST00000538897;ENST00000369397;ENST00000352065;ENST00000542695;ENST00000369389;ENST00000277945;ENST00000369386;ENST00000470254	protein_coding;protein_coding;protein_coding;protein_coding;protein_coding;protein_coding;protein_coding;protein_coding;protein_coding;protein_coding;protein_coding;protein_coding;protein_coding;nonsense_mediated_decay	10:114,912,188	+	Exons 11;11;11;11;11;11;11;10;10;11;5;4;3;2	Arg420Trp;Arg420Trp;Arg420Trp;Arg420Trp;Arg420Trp;Arg444Trp;Arg420Trp;Arg397Trp;Arg397Trp;Arg136Trp;Arg131Trp;Arg137Trp;Arg63Trp;Arg51Trp	C->T	Het(7/25)	28.0	N/A	transcription factor 7-like 2 (T-cell specific, HMG-box) [Source:HGNC Symbol;Acc:11641]
s404-2	TCF7L2	ENSG00000148737	ENST00000534894;ENST00000355995;ENST00000545257;ENST00000543371;ENST00000536810;ENST00000355717;ENST00000538897;ENST00000369397;ENST00000352065;ENST00000542695;ENST00000369389;ENST00000277945;ENST00000369386;ENST00000470254	protein_coding;protein_coding;protein_coding;protein_coding;protein_coding;protein_coding;protein_coding;protein_coding;protein_coding;protein_coding;protein_coding;protein_coding;protein_coding;nonsense_mediated_decay	10:114,912,188	+	Exons 11;11;11;11;11;11;11;10;10;11;5;4;3;2	Arg420Trp;Arg420Trp;Arg420Trp;Arg420Trp;Arg420Trp;Arg444Trp;Arg420Trp;Arg397Trp;Arg397Trp;Arg136Trp;Arg131Trp;Arg137Trp;Arg63Trp;Arg51Trp	C->T	Het(10/40)	29.0	N/A	transcription factor 7-like 2 (T-cell specific, HMG-box) [Source:HGNC Symbol;Acc:11641]
sync_4-1	TCF7L2	ENSG00000148737	ENST00000355995;ENST00000545257;ENST00000543371;ENST00000536810;ENST00000355717;ENST00000538897;ENST00000369397;ENST00000542695;ENST00000369389;ENST00000277945	protein_coding;protein_coding;protein_coding;protein_coding;protein_coding;protein_coding;protein_coding;protein_coding;protein_coding;protein_coding	10:114,925,316	+	Exons 15;15;14;14;13;14;14;15;7;7	482-fs-delA;482-fs-delA;465-fs-delA;465-fs-delA;465-fs-delA;458-fs-delA;459-fs-delA;198-fs-delA;152-fs-delA;182-fs-delA	G->delA	Het(10/34)	34.0	N/A	transcription factor 7-like 2 (T-cell specific, HMG-box) [Source:HGNC Symbol;Acc:11641]
c440-2	TCF7L2	ENSG00000148737	ENST00000355995;ENST00000545257;ENST00000543371;ENST00000536810;ENST00000355717;ENST00000538897;ENST00000369397;ENST00000542695;ENST00000369389;ENST00000277945	protein_coding;protein_coding;protein_coding;protein_coding;protein_coding;protein_coding;protein_coding;protein_coding;protein_coding;protein_coding	10:114,925,316	+	Exons 15;15;14;14;13;14;14;15;7;7	482-fs-delA;482-fs-delA;465-fs-delA;465-fs-delA;465-fs-delA;458-fs-delA;459-fs-delA;198-fs-delA;152-fs-delA;182-fs-delA	G->delA	Het(13/23)	45.0	N/A	transcription factor 7-like 2 (T-cell specific, HMG-box) [Source:HGNC Symbol;Acc:11641]
s1283-1	TCF7L2	ENSG00000148737	ENST00000355995;ENST00000545257;ENST00000543371;ENST00000536810;ENST00000355717;ENST00000538897;ENST00000369397;ENST00000542695;ENST00000369389;ENST00000277945	protein_coding;protein_coding;protein_coding;protein_coding;protein_coding;protein_coding;protein_coding;protein_coding;protein_coding;protein_coding	10:114,925,316	+	Exons 15;15;14;14;13;14;14;15;7;7	482-fs-delA;482-fs-delA;465-fs-delA;465-fs-delA;465-fs-delA;458-fs-delA;459-fs-delA;198-fs-delA;152-fs-delA;182-fs-delA	G->delA	Het(12/38)	39.0	N/A	transcription factor 7-like 2 (T-cell specific, HMG-box) [Source:HGNC Symbol;Acc:11641]
s483-1	TCF7L2	ENSG00000148737	ENST00000355995;ENST00000545257;ENST00000543371;ENST00000536810;ENST00000355717;ENST00000538897;ENST00000369397;ENST00000542695;ENST00000369389;ENST00000277945	protein_coding;protein_coding;protein_coding;protein_coding;protein_coding;protein_coding;protein_coding;protein_coding;protein_coding;protein_coding	10:114,925,316	+	Exons 15;15;14;14;13;14;14;15;7;7	482-fs-delA;482-fs-delA;465-fs-delA;465-fs-delA;465-fs-delA;458-fs-delA;459-fs-delA;198-fs-delA;152-fs-delA;182-fs-delA	G->delA	Het(9/34)	20.0	N/A	transcription factor 7-like 2 (T-cell specific, HMG-box) [Source:HGNC Symbol;Acc:11641]
s75-2	TCF7L2	ENSG00000148737	ENST00000355995;ENST00000545257;ENST00000543371;ENST00000536810;ENST00000355717;ENST00000538897;ENST00000369397;ENST00000542695;ENST00000369389;ENST00000277945	protein_coding;protein_coding;protein_coding;protein_coding;protein_coding;protein_coding;protein_coding;protein_coding;protein_coding;protein_coding	10:114,925,328	+	Exons 15;15;14;14;13;14;14;15;7;7	Cys486Tyr;Cys486Tyr;Cys469Tyr;Cys469Tyr;Ala469Thr;Ala462Thr;Cys463Tyr;Cys202Tyr;Ala156Thr;Cys186Tyr	G->A	Het(10/39)	27.0	N/A	transcription factor 7-like 2 (T-cell specific, HMG-box) [Source:HGNC Symbol;Acc:11641]
s956-1	TCF7L2	ENSG00000148737	ENST00000355995;ENST00000545257;ENST00000543371;ENST00000536810;ENST00000369397;ENST00000542695;ENST00000277945	protein_coding;protein_coding;protein_coding;protein_coding;protein_coding;protein_coding;protein_coding	10:114,925,333	+	Exons 15;15;14;14;14;15;7	Arg488Cys;Arg488Cys;Arg471Cys;Arg471Cys;Arg465Cys;Arg204Cys;Arg188Cys	C->T	Het(6/31)	25.0	N/A	transcription factor 7-like 2 (T-cell specific, HMG-box) [Source:HGNC Symbol;Acc:11641]
sync_3-2	FBXW7	ENSG00000109670	ENST00000281708;ENST00000296555;ENST00000263981;ENST00000603548;ENST00000393956;ENST00000603841	protein_coding;protein_coding;protein_coding;protein_coding;protein_coding;protein_coding	4:153,244,235	-	Exons 12;11;11;13;10;11	Ser641Leu;Ser523Leu;Ser561Leu;Ser641Leu;Ser465Leu;Ser641Leu	G->A	Het(5/52)	26.0	N/A	F-box and WD repeat domain containing 7, E3 ubiquitin protein ligase [Source:HGNC Symbol;Acc:16712]
c440-1	FBXW7	ENSG00000109670	ENST00000281708;ENST00000296555;ENST00000263981;ENST00000603548;ENST00000393956;ENST00000603841	protein_coding;protein_coding;protein_coding;protein_coding;protein_coding;protein_coding	4:153,245,351	-	Exons 11;10;10;12;9;10	Leu614Val;Leu496Val;Leu534Val;Leu614Val;Leu438Val;Leu614Val	A->C	Het(10/55)	31.0	N/A	F-box and WD repeat domain containing 7, E3 ubiquitin protein ligase [Source:HGNC Symbol;Acc:16712]
sync_4-2	FBXW7	ENSG00000109670	ENST00000281708;ENST00000296555;ENST00000263981;ENST00000603548;ENST00000393956;ENST00000603841	protein_coding;protein_coding;protein_coding;protein_coding;protein_coding;protein_coding	4:153,245,453	-	Exons 11;10;10;12;9;10	His580Tyr;His462Tyr;His500Tyr;His580Tyr;His404Tyr;His580Tyr	G->A	Het(30/66)	29.0	N/A	F-box and WD repeat domain containing 7, E3 ubiquitin protein ligase [Source:HGNC Symbol;Acc:16712]
c440-2	FBXW7	ENSG00000109670	ENST00000281708;ENST00000296555;ENST00000263981;ENST00000603548;ENST00000393956;ENST00000603841	protein_coding;protein_coding;protein_coding;protein_coding;protein_coding;protein_coding	4:153,245,464	-	Exons 11;10;10;12;9;10	Thr576Met;Thr458Met;Thr496Met;Thr576Met;Thr400Met;Thr576Met	G->A	Het(10/57)	28.0	rs150160525	F-box and WD repeat domain containing 7, E3 ubiquitin protein ligase [Source:HGNC Symbol;Acc:16712]
s483-2	FBXW7	ENSG00000109670	ENST00000281708;ENST00000296555;ENST00000263981;ENST00000603548;ENST00000393956;ENST00000603841	protein_coding;protein_coding;protein_coding;protein_coding;protein_coding;protein_coding	4:153,247,288	-	Exons 10;9;9;11;8;9	Arg505Leu;Arg387Leu;Arg425Leu;Arg505Leu;Arg329Leu;Arg505Leu	C->A	Het(12/50)	31.0	N/A	F-box and WD repeat domain containing 7, E3 ubiquitin protein ligase [Source:HGNC Symbol;Acc:16712]
s934-2	FBXW7	ENSG00000109670	ENST00000281708;ENST00000296555;ENST00000263981;ENST00000603548;ENST00000393956;ENST00000603841	protein_coding;protein_coding;protein_coding;protein_coding;protein_coding;protein_coding	4:153,247,288	-	Exons 10;9;9;11;8;9	Arg505His;Arg387His;Arg425His;Arg505His;Arg329His;Arg505His	C->T	Het(24/85)	30.0	N/A	F-box and WD repeat domain containing 7, E3 ubiquitin protein ligase [Source:HGNC Symbol;Acc:16712]
sync_6-1	FBXW7	ENSG00000109670	ENST00000281708;ENST00000296555;ENST00000263981;ENST00000603548;ENST00000393956;ENST00000603841	protein_coding;protein_coding;protein_coding;protein_coding;protein_coding;protein_coding	4:153,247,289	-	Exons 10;9;9;11;8;9	Arg505Cys;Arg387Cys;Arg425Cys;Arg505Cys;Arg329Cys;Arg505Cys	G->A	Het(9/98)	30.0	rs149680468	F-box and WD repeat domain containing 7, E3 ubiquitin protein ligase [Source:HGNC Symbol;Acc:16712]
sync_4-1	FBXW7	ENSG00000109670	ENST00000281708;ENST00000296555;ENST00000263981;ENST00000603548;ENST00000393956;ENST00000603841	protein_coding;protein_coding;protein_coding;protein_coding;protein_coding;protein_coding	4:153,247,373	-	Exons 10;9;9;11;8;9	Gly477Ser;Gly359Ser;Gly397Ser;Gly477Ser;Gly301Ser;Gly477Ser	C->T	Het(10/54)	30.0	N/A	F-box and WD repeat domain containing 7, E3 ubiquitin protein ligase [Source:HGNC Symbol;Acc:16712]
sync_11-1	FBXW7	ENSG00000109670	ENST00000281708;ENST00000296555;ENST00000263981;ENST00000603548;ENST00000393956;ENST00000603841	protein_coding;protein_coding;protein_coding;protein_coding;protein_coding;protein_coding	4:153,249,385	-	Exons 9;8;8;10;7;8	Arg465Cys;Arg347Cys;Arg385Cys;Arg465Cys;Arg289Cys;Arg465Cys	G->A	Het(23/74)	30.0	N/A	F-box and WD repeat domain containing 7, E3 ubiquitin protein ligase [Source:HGNC Symbol;Acc:16712]
s894-1	SOX9	ENSG00000125398	ENST00000245479	protein_coding	17:70,117,872	+	Exon 1	Val114Met	G->A	Het(5/13)	24.0	N/A	SRY (sex determining region Y)-box 9 [Source:HGNC Symbol;Acc:11204]
s934-2	SOX9	ENSG00000125398	ENST00000245479	protein_coding	17:70,117,879	+	Exon 1	Ala116Val	C->T	Het(7/62)	30.0	N/A	SRY (sex determining region Y)-box 9 [Source:HGNC Symbol;Acc:11204]
c117-2	SOX9	ENSG00000125398	ENST00000245479	protein_coding	17:70,119,871	+	Exon 3	292-fs-insA	C->insA	Het(9/27)	40.0	N/A	SRY (sex determining region Y)-box 9 [Source:HGNC Symbol;Acc:11204]
sync_1-2	SOX9	ENSG00000125398	ENST00000245479	protein_coding	17:70,120,225	+	Exon 3	410-fs-insC	G->insC	Het(14/49)	45.0	N/A	SRY (sex determining region Y)-box 9 [Source:HGNC Symbol;Acc:11204]
s75-2	SOX9	ENSG00000125398	ENST00000245479	protein_coding	17:70,120,280	+	Exon 3	428-fs-insAC	T->insAC	Het(17/56)	68.0	N/A	SRY (sex determining region Y)-box 9 [Source:HGNC Symbol;Acc:11204]
s1268-2	SOX9	ENSG00000125398	ENST00000245479	protein_coding	17:70,120,385	+	Exon 3	463-fs-insACTCC	T->insACTCC	Het(18/39)	63.0	N/A	SRY (sex determining region Y)-box 9 [Source:HGNC Symbol;Acc:11204]
sync_10-1	SMAD3	ENSG00000166949	ENST00000327367	protein_coding	15:67,358,580	+	Exon 1	Trp30Gly	T->G	Het(9/23)	31.0	N/A	SMAD family member 3 [Source:HGNC Symbol;Acc:6769]
sync_4-2	SMAD3	ENSG00000166949	ENST00000327367;ENST00000540846;ENST00000558894;ENST00000439724;ENST00000537194;ENST00000558428;ENST00000558827	protein_coding;protein_coding;protein_coding;protein_coding;protein_coding;protein_coding;protein_coding	15:67,473,722	+	Exons 6;6;6;6;4;3;4	Arg268Cys;Arg163Cys;Arg163Cys;Arg224Cys;Arg73Cys;Arg73Cys;Arg73Cys	C->T	Het(14/34)	27.0	N/A	SMAD family member 3 [Source:HGNC Symbol;Acc:6769]
c110-2	SMAD4	ENSG00000141646	ENST00000398417;ENST00000342988;ENST00000588745	protein_coding;protein_coding;protein_coding	18:48,591,895	+	Exons 9;9;5	Tyr353Cys;Tyr353Cys;Tyr257Cys	A->G	Het(4/43)	31.0	N/A	SMAD family member 4 [Source:HGNC Symbol;Acc:6770]
s882-2	SMAD4	ENSG00000141646	ENST00000398417;ENST00000342988;ENST00000588745	protein_coding;protein_coding;protein_coding	18:48,591,901	+	Exons 9;9;5	Asp355Val;Asp355Val;Asp259Val	A->T	Het(10/52)	30.0	N/A	SMAD family member 4 [Source:HGNC Symbol;Acc:6770]
s1283-1	ACVR2A	ENSG00000121989	ENST00000241416;ENST00000404590	protein_coding;protein_coding	2:148,657,040	+	Exons 3;4	93-fs-insA;93-fs-insA	G->insA	Het(7/47)	26.0	N/A	activin A receptor, type IIA [Source:HGNC Symbol;Acc:173]
s483-1	ACVR2A	ENSG00000121989	ENST00000535787;ENST00000241416;ENST00000404590	protein_coding;protein_coding;protein_coding	2:148,677,822	+	Exons 8;8;9	Leu221Pro;Leu329Pro;Leu329Pro	T->C	Het(14/63)	31.0	N/A	activin A receptor, type IIA [Source:HGNC Symbol;Acc:173]
sync_11-1	ACVR2A	ENSG00000121989	ENST00000535787;ENST00000241416;ENST00000404590	protein_coding;protein_coding;protein_coding	2:148,683,685	+	Exons 10;10;11	327-fs-delA;435-fs-delA;435-fs-delA	T->delA	Het(30/55)	98.0	N/A	activin A receptor, type IIA [Source:HGNC Symbol;Acc:173]
sync_11-2	ACVR2A	ENSG00000121989	ENST00000535787;ENST00000241416;ENST00000404590	protein_coding;protein_coding;protein_coding	2:148,683,685	+	Exons 10;10;11	327-fs-delA;435-fs-delA;435-fs-delA	T->delA	Het(18/50)	56.0	N/A	activin A receptor, type IIA [Source:HGNC Symbol;Acc:173]
sync_11-3	ACVR2A	ENSG00000121989	ENST00000535787;ENST00000241416;ENST00000404590	protein_coding;protein_coding;protein_coding	2:148,683,685	+	Exons 10;10;11	327-fs-delA;435-fs-delA;435-fs-delA	T->delA	Het(9/60)	22.0	N/A	activin A receptor, type IIA [Source:HGNC Symbol;Acc:173]
sync_1-2	ACVR2A	ENSG00000121989	ENST00000535787;ENST00000241416;ENST00000404590	protein_coding;protein_coding;protein_coding	2:148,683,685	+	Exons 10;10;11	327-fs-delA;435-fs-delA;435-fs-delA	T->delA	Het(10/78)	26.0	N/A	activin A receptor, type IIA [Source:HGNC Symbol;Acc:173]
sync_4-1	ACVR2A	ENSG00000121989	ENST00000535787;ENST00000241416;ENST00000404590	protein_coding;protein_coding;protein_coding	2:148,683,685	+	Exons 10;10;11	327-fs-delA;435-fs-delA;435-fs-delA	T->delA	Het(21/46)	100.0	N/A	activin A receptor, type IIA [Source:HGNC Symbol;Acc:173]
sync_4-2	ACVR2A	ENSG00000121989	ENST00000535787;ENST00000241416;ENST00000404590	protein_coding;protein_coding;protein_coding	2:148,683,685	+	Exons 10;10;11	327-fs-delA;435-fs-delA;435-fs-delA	T->delA	Het(27/69)	96.0	N/A	activin A receptor, type IIA [Source:HGNC Symbol;Acc:173]
c440-2	ACVR2A	ENSG00000121989	ENST00000535787;ENST00000241416;ENST00000404590	protein_coding;protein_coding;protein_coding	2:148,683,685	+	Exons 10;10;11	327-fs-delA;435-fs-delA;435-fs-delA	T->delA	Het(38/68)	102.0	N/A	activin A receptor, type IIA [Source:HGNC Symbol;Acc:173]
s483-1	ACVR2A	ENSG00000121989	ENST00000535787;ENST00000241416;ENST00000404590	protein_coding;protein_coding;protein_coding	2:148,683,685	+	Exons 10;10;11	327-fs-delA;435-fs-delA;435-fs-delA	T->delA	Het(23/62)	47.0	N/A	activin A receptor, type IIA [Source:HGNC Symbol;Acc:173]
s483-2	ACVR2A	ENSG00000121989	ENST00000535787;ENST00000241416;ENST00000404590	protein_coding;protein_coding;protein_coding	2:148,683,685	+	Exons 10;10;11	327-fs-delA;435-fs-delA;435-fs-delA	T->delA	Het(16/56)	31.0	N/A	activin A receptor, type IIA [Source:HGNC Symbol;Acc:173]
s1283-1	ACVR2A	ENSG00000121989	ENST00000535787;ENST00000241416;ENST00000404590	protein_coding;protein_coding;protein_coding	2:148,683,685	+	Exons 10;10;11	327-fs-insA;435-fs-insA;435-fs-insA	T->insA	Het(17/60)	52.0	N/A	activin A receptor, type IIA [Source:HGNC Symbol;Acc:173]
s483-2	ACVR1B	ENSG00000135503	ENST00000257963;ENST00000541224;ENST00000426655;ENST00000536420;ENST00000415850;ENST00000542485	protein_coding;protein_coding;protein_coding;protein_coding;protein_coding;protein_coding	12:52,369,228	+	Exons 2;2;2;3;2;2	Arg91Cys;Arg91Cys;Arg91Cys;Arg39Cys;Arg91Cys;Arg39Cys	C->T	Het(4/31)	28.0	N/A	activin A receptor, type IB [Source:HGNC Symbol;Acc:172]
sync_2-2	ACVR1B	ENSG00000135503	ENST00000257963;ENST00000541224;ENST00000426655;ENST00000415850;ENST00000542485	protein_coding;protein_coding;protein_coding;protein_coding;protein_coding	12:52,374,818	+	Exons 4;4;4;4;4	Gly216Ser;Gly216Ser;Gly216Ser;Gly216Ser;Gly164Ser	G->A	Het(9/57)	29.0	N/A	activin A receptor, type IB [Source:HGNC Symbol;Acc:172]
s1283-1	ACVR1B	ENSG00000135503	ENST00000257963;ENST00000541224;ENST00000426655;ENST00000415850;ENST00000542485	protein_coding;protein_coding;protein_coding;protein_coding;protein_coding	12:52,377,834	+	Exons 5;6;5;5;5	Gly288Glu;Gly329Glu;Gly288Glu;Gly288Glu;Gly236Glu	G->A	Het(7/69)	30.0	N/A	activin A receptor, type IB [Source:HGNC Symbol;Acc:172]
sync_2-2	ACVR1B	ENSG00000135503	ENST00000257963;ENST00000541224;ENST00000426655;ENST00000415850;ENST00000542485	protein_coding;protein_coding;protein_coding;protein_coding;protein_coding	12:52,379,053	+	Exons 6;7;6;6;6	Asp353His;Asp394His;Asp353His;Asp353His;Asp301His	G->C	Het(4/19)	30.0	N/A	activin A receptor, type IB [Source:HGNC Symbol;Acc:172]
s1283-1	ACVR1B	ENSG00000135503	ENST00000257963;ENST00000541224;ENST00000542485	protein_coding;protein_coding;protein_coding	12:52,387,826	+	Exons 9;10;9	Arg484Cys;Arg525Cys;Arg432Cys	C->T	Het(8/38)	30.0	N/A	activin A receptor, type IB [Source:HGNC Symbol;Acc:172]
c440-2	ERBB2	ENSG00000141736	ENST00000584601;ENST00000578199;ENST00000406381;ENST00000541774;ENST00000540147;ENST00000584450;ENST00000269571;ENST00000540042	protein_coding;protein_coding;protein_coding;protein_coding;protein_coding;protein_coding;protein_coding;protein_coding	17:37,866,710	+	Exons 11;10;9;7;7;7;7;7	Ala263Thr;Ala263Thr;Ala263Thr;Ala278Thr;Ala263Thr;Ala293Thr;Ala293Thr;Ala263Thr	G->A	Het(9/27)	26.0	N/A	v-erb-b2 avian erythroblastic leukemia viral oncogene homolog 2 [Source:HGNC Symbol;Acc:3430]
sync_4-1	ERBB2	ENSG00000141736	ENST00000584601;ENST00000578199;ENST00000406381;ENST00000541774;ENST00000445658;ENST00000540147;ENST00000584450;ENST00000269571;ENST00000540042	protein_coding;protein_coding;protein_coding;protein_coding;protein_coding;protein_coding;protein_coding;protein_coding;protein_coding	17:37,872,687	+	Exons 17;16;15;13;7;13;13;13;13	spl1;spl1;spl1;spl1;spl1;spl1;spl1;spl1;spl1	G->A	Het(8/19)	27.0	N/A	v-erb-b2 avian erythroblastic leukemia viral oncogene homolog 2 [Source:HGNC Symbol;Acc:3430]
sync_10-2	ERBB3	ENSG00000065361	ENST00000267101;ENST00000551085;ENST00000551242;ENST00000415288	protein_coding;nonsense_mediated_decay;nonsense_mediated_decay;protein_coding	12:56,481,696	+	Exons 6;6;6;7	Phe244Cys;Phe244Cys;Phe244Cys;Phe185Cys	T->G	Het(12/37)	28.0	N/A	v-erb-b2 avian erythroblastic leukemia viral oncogene homolog 3 [Source:HGNC Symbol;Acc:3431]
s1283-1	ERBB3	ENSG00000065361	ENST00000267101;ENST00000551085;ENST00000551242;ENST00000415288	protein_coding;nonsense_mediated_decay;nonsense_mediated_decay;protein_coding	12:56,481,946	+	Exons 7;7;7;8	His292Tyr;His292Tyr;His292Tyr;His233Tyr	C->T	Het(9/64)	30.0	N/A	v-erb-b2 avian erythroblastic leukemia viral oncogene homolog 3 [Source:HGNC Symbol;Acc:3431]
c440-2	ERBB3	ENSG00000065361	ENST00000267101;ENST00000450146;ENST00000415288;ENST00000550070;ENST00000553131;ENST00000549832	protein_coding;protein_coding;protein_coding;protein_coding;protein_coding;protein_coding	12:56,495,136	+	Exons 27;14;28;12;10;5	His1165Tyr;His522Tyr;His1106Tyr;His472Tyr;His406Tyr;His285Tyr	C->T	Het(17/68)	28.0	N/A	v-erb-b2 avian erythroblastic leukemia viral oncogene homolog 3 [Source:HGNC Symbol;Acc:3431]
c440-2	ERBB3	ENSG00000065361	ENST00000267101;ENST00000450146;ENST00000415288;ENST00000550070;ENST00000553131;ENST00000549832	protein_coding;protein_coding;protein_coding;protein_coding;protein_coding;protein_coding	12:56,495,484	+	Exons 28;15;29;13;11;6	Met1225Arg;Met582Arg;Met1166Arg;Met532Arg;Met466Arg;Met345Arg	T->G	Het(11/39)	30.0	N/A	v-erb-b2 avian erythroblastic leukemia viral oncogene homolog 3 [Source:HGNC Symbol;Acc:3431]
sync_6-1	KRAS	ENSG00000133703	ENST00000311936;ENST00000256078	protein_coding;protein_coding	12:25,378,561	-	Exons 4;4	Ala146Val;Ala146Val	G->A	Het(54/94)	28.0	N/A	Kirsten rat sarcoma viral oncogene homolog [Source:HGNC Symbol;Acc:6407]
s1283-2	KRAS	ENSG00000133703	ENST00000311936;ENST00000256078	protein_coding;protein_coding	12:25,378,561	-	Exons 4;4	Ala146Val;Ala146Val	G->A	Het(4/19)	26.0	N/A	Kirsten rat sarcoma viral oncogene homolog [Source:HGNC Symbol;Acc:6407]
sync_2-1	KRAS	ENSG00000133703	ENST00000311936;ENST00000256078	protein_coding;protein_coding	12:25,378,562	-	Exons 4;4	Ala146Thr;Ala146Thr	C->T	Het(47/67)	27.0	rs121913527	Kirsten rat sarcoma viral oncogene homolog [Source:HGNC Symbol;Acc:6407]
sync_3-2	KRAS	ENSG00000133703	ENST00000311936;ENST00000256078	protein_coding;protein_coding	12:25,378,562	-	Exons 4;4	Ala146Thr;Ala146Thr	C->T	Het(14/54)	28.0	rs121913527	Kirsten rat sarcoma viral oncogene homolog [Source:HGNC Symbol;Acc:6407]
sync_1-1	KRAS	ENSG00000133703	ENST00000311936;ENST00000557334;ENST00000256078;ENST00000556131	protein_coding;protein_coding;protein_coding;protein_coding	12:25,398,281	-	Exons 2;2;2;2	Gly13Asp;Gly13Asp;Gly13Asp;Gly13Asp	C->T	Het(20/65)	27.0	rs112445441	Kirsten rat sarcoma viral oncogene homolog [Source:HGNC Symbol;Acc:6407]
sync_2-2	KRAS	ENSG00000133703	ENST00000311936;ENST00000557334;ENST00000256078;ENST00000556131	protein_coding;protein_coding;protein_coding;protein_coding	12:25,398,281	-	Exons 2;2;2;2	Gly13Asp;Gly13Asp;Gly13Asp;Gly13Asp	C->T	Het(12/52)	30.0	rs112445441	Kirsten rat sarcoma viral oncogene homolog [Source:HGNC Symbol;Acc:6407]
c117-1	KRAS	ENSG00000133703	ENST00000311936;ENST00000557334;ENST00000256078;ENST00000556131	protein_coding;protein_coding;protein_coding;protein_coding	12:25,398,281	-	Exons 2;2;2;2	Gly13Asp;Gly13Asp;Gly13Asp;Gly13Asp	C->T	Het(32/52)	33.0	rs112445441	Kirsten rat sarcoma viral oncogene homolog [Source:HGNC Symbol;Acc:6407]
s404-1	KRAS	ENSG00000133703	ENST00000311936;ENST00000557334;ENST00000256078;ENST00000556131	protein_coding;protein_coding;protein_coding;protein_coding	12:25,398,281	-	Exons 2;2;2;2	Gly13Asp;Gly13Asp;Gly13Asp;Gly13Asp	C->T	Het(20/52)	30.0	rs112445441	Kirsten rat sarcoma viral oncogene homolog [Source:HGNC Symbol;Acc:6407]
s75-1	KRAS	ENSG00000133703	ENST00000311936;ENST00000557334;ENST00000256078;ENST00000556131	protein_coding;protein_coding;protein_coding;protein_coding	12:25,398,281	-	Exons 2;2;2;2	Gly13Asp;Gly13Asp;Gly13Asp;Gly13Asp	C->T	Het(14/47)	28.0	rs112445441	Kirsten rat sarcoma viral oncogene homolog [Source:HGNC Symbol;Acc:6407]
sync_1-2	KRAS	ENSG00000133703	ENST00000311936;ENST00000557334;ENST00000256078;ENST00000556131	protein_coding;protein_coding;protein_coding;protein_coding	12:25,398,284	-	Exons 2;2;2;2	Gly12Asp;Gly12Asp;Gly12Asp;Gly12Asp	C->T	Het(25/66)	29.0	rs121913529	Kirsten rat sarcoma viral oncogene homolog [Source:HGNC Symbol;Acc:6407]
sync_7-1	KRAS	ENSG00000133703	ENST00000311936;ENST00000557334;ENST00000256078;ENST00000556131	protein_coding;protein_coding;protein_coding;protein_coding	12:25,398,284	-	Exons 2;2;2;2	Gly12Asp;Gly12Asp;Gly12Asp;Gly12Asp	C->T	Het(4/39)	27.0	rs121913529	Kirsten rat sarcoma viral oncogene homolog [Source:HGNC Symbol;Acc:6407]
s956-2	KRAS	ENSG00000133703	ENST00000311936;ENST00000557334;ENST00000256078;ENST00000556131	protein_coding;protein_coding;protein_coding;protein_coding	12:25,398,284	-	Exons 2;2;2;2	Gly12Asp;Gly12Asp;Gly12Asp;Gly12Asp	C->T	Het(10/32)	27.0	rs121913529	Kirsten rat sarcoma viral oncogene homolog [Source:HGNC Symbol;Acc:6407]
s1268-2	KRAS	ENSG00000133703	ENST00000311936;ENST00000557334;ENST00000256078;ENST00000556131	protein_coding;protein_coding;protein_coding;protein_coding	12:25,398,284	-	Exons 2;2;2;2	Gly12Val;Gly12Val;Gly12Val;Gly12Val	C->A	Het(19/32)	30.0	rs121913529	Kirsten rat sarcoma viral oncogene homolog [Source:HGNC Symbol;Acc:6407]
s75-2	KRAS	ENSG00000133703	ENST00000311936;ENST00000557334;ENST00000256078;ENST00000556131	protein_coding;protein_coding;protein_coding;protein_coding	12:25,398,284	-	Exons 2;2;2;2	Gly12Val;Gly12Val;Gly12Val;Gly12Val	C->A	Het(15/71)	27.0	rs121913529	Kirsten rat sarcoma viral oncogene homolog [Source:HGNC Symbol;Acc:6407]
s894-1	KRAS	ENSG00000133703	ENST00000311936;ENST00000557334;ENST00000256078;ENST00000556131	protein_coding;protein_coding;protein_coding;protein_coding	12:25,398,284	-	Exons 2;2;2;2	Gly12Val;Gly12Val;Gly12Val;Gly12Val	C->A	Het(14/36)	27.0	rs121913529	Kirsten rat sarcoma viral oncogene homolog [Source:HGNC Symbol;Acc:6407]
sync_6-2	KRAS	ENSG00000133703	ENST00000311936;ENST00000557334;ENST00000256078;ENST00000556131	protein_coding;protein_coding;protein_coding;protein_coding	12:25,398,285	-	Exons 2;2;2;2	Gly12Ser;Gly12Ser;Gly12Ser;Gly12Ser	C->T	Het(11/32)	29.0	rs121913530	Kirsten rat sarcoma viral oncogene homolog [Source:HGNC Symbol;Acc:6407]
sync_7-2	KRAS	ENSG00000133703	ENST00000311936;ENST00000557334;ENST00000256078;ENST00000556131	protein_coding;protein_coding;protein_coding;protein_coding	12:25,398,285	-	Exons 2;2;2;2	Gly12Cys;Gly12Cys;Gly12Cys;Gly12Cys	C->A	Het(5/36)	32.0	rs121913530	Kirsten rat sarcoma viral oncogene homolog [Source:HGNC Symbol;Acc:6407]
s894-1	KRAS	ENSG00000133703	ENST00000311936;ENST00000557334;ENST00000256078;ENST00000556131	protein_coding;protein_coding;protein_coding;protein_coding	12:25,398,285	-	Exons 2;2;2;2	Gly12Cys;Gly12Cys;Gly12Cys;Gly12Cys	C->A	Het(14/35)	28.0	rs121913530	Kirsten rat sarcoma viral oncogene homolog [Source:HGNC Symbol;Acc:6407]
s956-1	KRAS	ENSG00000133703	ENST00000311936;ENST00000557334;ENST00000256078;ENST00000556131	protein_coding;protein_coding;protein_coding;protein_coding	12:25,398,285	-	Exons 2;2;2;2	Gly12Cys;Gly12Cys;Gly12Cys;Gly12Cys	C->A	Het(12/36)	29.0	rs121913530	Kirsten rat sarcoma viral oncogene homolog [Source:HGNC Symbol;Acc:6407]
s387-1	NRAS	ENSG00000213281	ENST00000369535	protein_coding	1:115,252,290	-	Exon 4	Lys117Arg	T->C	Het(31/63)	29.0	N/A	neuroblastoma RAS viral (v-ras) oncogene homolog [Source:HGNC Symbol;Acc:7989]
s934-1	NRAS	ENSG00000213281	ENST00000369535	protein_coding	1:115,256,529	-	Exon 3	Gln61Arg	T->C	Het(27/69)	29.0	rs11554290	neuroblastoma RAS viral (v-ras) oncogene homolog [Source:HGNC Symbol;Acc:7989]
sync_10-1	NRAS	ENSG00000213281	ENST00000369535	protein_coding	1:115,258,744	-	Exon 2	Gly13Asp	C->T	Het(25/82)	27.0	rs121434596	neuroblastoma RAS viral (v-ras) oncogene homolog [Source:HGNC Symbol;Acc:7989]
sync_4-1	BRAF	ENSG00000157764	ENST00000496384;ENST00000288602;ENST00000479537	protein_coding;protein_coding;nonsense_mediated_decay	7:140,453,136	-	Exons 6;15;2	Val208Glu;Val600Glu;Val28Glu	A->T	Het(21/76)	28.0	rs113488022	v-raf murine sarcoma viral oncogene homolog B [Source:HGNC Symbol;Acc:1097]
sync_4-2	BRAF	ENSG00000157764	ENST00000496384;ENST00000288602;ENST00000479537	protein_coding;protein_coding;nonsense_mediated_decay	7:140,453,136	-	Exons 6;15;2	Val208Glu;Val600Glu;Val28Glu	A->T	Het(11/77)	29.0	rs113488022	v-raf murine sarcoma viral oncogene homolog B [Source:HGNC Symbol;Acc:1097]
c440-2	BRAF	ENSG00000157764	ENST00000496384;ENST00000288602;ENST00000479537	protein_coding;protein_coding;nonsense_mediated_decay	7:140,453,136	-	Exons 6;15;2	Val208Glu;Val600Glu;Val28Glu	A->T	Het(19/76)	28.0	rs113488022	v-raf murine sarcoma viral oncogene homolog B [Source:HGNC Symbol;Acc:1097]
s1268-1	BRAF	ENSG00000157764	ENST00000496384;ENST00000288602;ENST00000479537	protein_coding;protein_coding;nonsense_mediated_decay	7:140,453,136	-	Exons 6;15;2	Val208Glu;Val600Glu;Val28Glu	A->T	Het(48/103)	28.0	rs113488022	v-raf murine sarcoma viral oncogene homolog B [Source:HGNC Symbol;Acc:1097]
s1283-1	BRAF	ENSG00000157764	ENST00000496384;ENST00000288602;ENST00000479537	protein_coding;protein_coding;nonsense_mediated_decay	7:140,453,136	-	Exons 6;15;2	Val208Glu;Val600Glu;Val28Glu	A->T	Het(12/59)	30.0	rs113488022	v-raf murine sarcoma viral oncogene homolog B [Source:HGNC Symbol;Acc:1097]
s483-1	BRAF	ENSG00000157764	ENST00000496384;ENST00000288602;ENST00000479537	protein_coding;protein_coding;nonsense_mediated_decay	7:140,453,136	-	Exons 6;15;2	Val208Glu;Val600Glu;Val28Glu	A->T	Het(15/87)	30.0	rs113488022	v-raf murine sarcoma viral oncogene homolog B [Source:HGNC Symbol;Acc:1097]
s882-2	BRAF	ENSG00000157764	ENST00000496384;ENST00000288602;ENST00000479537	protein_coding;protein_coding;nonsense_mediated_decay	7:140,453,136	-	Exons 6;15;2	Val208Glu;Val600Glu;Val28Glu	A->T	Het(22/88)	30.0	rs113488022	v-raf murine sarcoma viral oncogene homolog B [Source:HGNC Symbol;Acc:1097]
s404-2	PIK3CA	ENSG00000121879	ENST00000263967	protein_coding	3:178,936,082	+	Exons 10	Glu542Lys	G->A	Het(10/52)	27.0	rs121913273	phosphatidylinositol-4,5-bisphosphate 3-kinase, catalytic subunit alpha [Source:HGNC Symbol;Acc:8975]
s75-2	PIK3CA	ENSG00000121879	ENST00000263967	protein_coding	3:178,936,082	+	Exons 10	Glu542Lys	G->A	Het(14/92)	28.0	rs121913273	phosphatidylinositol-4,5-bisphosphate 3-kinase, catalytic subunit alpha [Source:HGNC Symbol;Acc:8975]
s1283-1	PIK3CA	ENSG00000121879	ENST00000263967	protein_coding	3:178,936,091	+	Exons 10	Glu545Lys	G->A	Het(12/73)	29.0	rs104886003	phosphatidylinositol-4,5-bisphosphate 3-kinase, catalytic subunit alpha [Source:HGNC Symbol;Acc:8975]
sync_6-1	PIK3CA	ENSG00000121879	ENST00000263967	protein_coding	3:178,936,094	+	Exons 10	Gln546Lys	C->A	Het(6/96)	29.0	rs121913286	phosphatidylinositol-4,5-bisphosphate 3-kinase, catalytic subunit alpha [Source:HGNC Symbol;Acc:8975]
sync_6-1	PIK3CA	ENSG00000121879	ENST00000263967	protein_coding	3:178,938,934	+	Exons 14	Glu726Lys	G->A	Het(7/88)	28.0	N/A	phosphatidylinositol-4,5-bisphosphate 3-kinase, catalytic subunit alpha [Source:HGNC Symbol;Acc:8975]
s956-1	PIK3CA	ENSG00000121879	ENST00000263967	protein_coding	3:178,947,827	+	Exons 19	Cys901Phe	G->T	Het(12/46)	29.0	N/A	phosphatidylinositol-4,5-bisphosphate 3-kinase, catalytic subunit alpha [Source:HGNC Symbol;Acc:8975]
s75-1	PIK3CA	ENSG00000121879	ENST00000263967	protein_coding	3:178,952,077	+	Exons 21	Asn1044Lys	T->A	Het(11/70)	29.0	N/A	phosphatidylinositol-4,5-bisphosphate 3-kinase, catalytic subunit alpha [Source:HGNC Symbol;Acc:8975]
sync_11-1	PIK3CA	ENSG00000121879	ENST00000263967	protein_coding	3:178,952,085	+	Exons 21	His1047Arg	A->G	Het(14/55)	29.0	rs121913279	phosphatidylinositol-4,5-bisphosphate 3-kinase, catalytic subunit alpha [Source:HGNC Symbol;Acc:8975]
s483-1	PIK3CA	ENSG00000121879	ENST00000263967	protein_coding	3:178,952,085	+	Exons 21	His1047Leu	A->T	Het(8/74)	30.0	rs121913279	phosphatidylinositol-4,5-bisphosphate 3-kinase, catalytic subunit alpha [Source:HGNC Symbol;Acc:8975]
s1036-1	PTEN	ENSG00000171862	ENST00000371953	protein_coding	10:89,653,806	+	Exon 2	Met35Thr	T->C	Het(21/30)	30.0	rs121909225	phosphatase and tensin homolog [Source:HGNC Symbol;Acc:9588]
sync_11-1	PTEN	ENSG00000171862	ENST00000371953	protein_coding	10:89,720,811	+	Exon 8	321-fs-delA	C->delA	Het(10/60)	26.0	N/A	phosphatase and tensin homolog [Source:HGNC Symbol;Acc:9588]
sync_4-2	PTEN	ENSG00000171862	ENST00000371953	protein_coding	10:89,720,811	+	Exon 8	321-fs-delA	C->delA	Het(10/61)	31.0	N/A	phosphatase and tensin homolog [Source:HGNC Symbol;Acc:9588]
s387-1	TP53	ENSG00000141510	ENST00000269305;ENST00000445888	protein_coding;protein_coding	17:7,574,003	-	Exons 10;10	Arg342Stop;Arg342Stop	G->A	Het(8/11)	28.0	N/A	tumor protein p53 [Source:HGNC Symbol;Acc:11998]
sync_1-2	TP53	ENSG00000141510	ENST00000269305;ENST00000445888	protein_coding;protein_coding	17:7,574,012	-	Exons 10;10	Glu339Stop;Glu339Stop	C->A	Het(6/29)	28.0	rs17882252	tumor protein p53 [Source:HGNC Symbol;Acc:11998]
s1283-2	TP53	ENSG00000141510	ENST00000359597;ENST00000269305;ENST00000420246;ENST00000455263;ENST00000445888;ENST00000509690	protein_coding;protein_coding;protein_coding;protein_coding;protein_coding;protein_coding	17:7,577,018	-	Exons 7;8;8;8;8;5	spl1;spl1;spl1;spl1;spl1;spl1	C->T	Het(34/60)	26.0	N/A	tumor protein p53 [Source:HGNC Symbol;Acc:11998]
sync_6-2	TP53	ENSG00000141510	ENST00000359597;ENST00000269305;ENST00000420246;ENST00000455263;ENST00000445888;ENST00000509690	protein_coding;protein_coding;protein_coding;protein_coding;protein_coding;protein_coding	17:7,577,085	-	Exons 7;8;8;8;8;5	Glu285Lys;Glu285Lys;Glu285Lys;Glu285Lys;Glu285Lys;Glu153Lys	C->T	Het(8/20)	27.0	rs112431538	tumor protein p53 [Source:HGNC Symbol;Acc:11998]
sync_10-1	TP53	ENSG00000141510	ENST00000359597;ENST00000269305;ENST00000420246;ENST00000455263;ENST00000445888;ENST00000509690	protein_coding;protein_coding;protein_coding;protein_coding;protein_coding;protein_coding	17:7,577,120	-	Exons 7;8;8;8;8;5	Arg273His;Arg273His;Arg273His;Arg273His;Arg273His;Arg141His	C->T	Het(18/32)	27.0	rs28934576	tumor protein p53 [Source:HGNC Symbol;Acc:11998]
s1268-2	TP53	ENSG00000141510	ENST00000359597;ENST00000269305;ENST00000420246;ENST00000455263;ENST00000445888;ENST00000509690	protein_coding;protein_coding;protein_coding;protein_coding;protein_coding;protein_coding	17:7,577,120	-	Exons 7;8;8;8;8;5	Arg273His;Arg273His;Arg273His;Arg273His;Arg273His;Arg141His	C->T	Het(26/43)	29.0	rs28934576	tumor protein p53 [Source:HGNC Symbol;Acc:11998]
sync_7-2	TP53	ENSG00000141510	ENST00000359597;ENST00000269305;ENST00000420246;ENST00000455263;ENST00000445888;ENST00000509690	protein_coding;protein_coding;protein_coding;protein_coding;protein_coding;protein_coding	17:7,577,124	-	Exons 7;8;8;8;8;5	Val272Leu;Val272Leu;Val272Leu;Val272Leu;Val272Leu;Val140Leu	C->A	Het(5/34)	30.0	rs121912657	tumor protein p53 [Source:HGNC Symbol;Acc:11998]
s934-2	TP53	ENSG00000141510	ENST00000359597;ENST00000269305;ENST00000420246;ENST00000455263;ENST00000445888;ENST00000509690	protein_coding;protein_coding;protein_coding;protein_coding;protein_coding;protein_coding	17:7,577,124	-	Exons 7;8;8;8;8;5	Val272Met;Val272Met;Val272Met;Val272Met;Val272Met;Val140Met	C->T	Het(24/66)	30.0	rs121912657	tumor protein p53 [Source:HGNC Symbol;Acc:11998]
sync_3-1	TP53	ENSG00000141510	ENST00000413465;ENST00000359597;ENST00000269305;ENST00000420246;ENST00000455263;ENST00000445888;ENST00000509690	protein_coding;protein_coding;protein_coding;protein_coding;protein_coding;protein_coding;protein_coding	17:7,577,497	-	Exons 6;6;7;7;7;7;4	spl2;spl2;spl2;spl2;spl2;spl2;spl2	A->C	Het(6/14)	29.0	N/A	tumor protein p53 [Source:HGNC Symbol;Acc:11998]
sync_9-2	TP53	ENSG00000141510	ENST00000413465;ENST00000359597;ENST00000269305;ENST00000420246;ENST00000455263;ENST00000445888;ENST00000509690;ENST00000514944	protein_coding;protein_coding;protein_coding;protein_coding;protein_coding;protein_coding;protein_coding;protein_coding	17:7,577,538	-	Exons 6;6;7;7;7;7;4;6	Arg248Gln;Arg248Gln;Arg248Gln;Arg248Gln;Arg248Gln;Arg248Gln;Arg116Gln;Arg155Gln	C->T	Het(5/8)	30.0	rs11540652	tumor protein p53 [Source:HGNC Symbol;Acc:11998]
c117-1	TP53	ENSG00000141510	ENST00000413465;ENST00000359597;ENST00000269305;ENST00000420246;ENST00000455263;ENST00000445888;ENST00000509690;ENST00000514944	protein_coding;protein_coding;protein_coding;protein_coding;protein_coding;protein_coding;protein_coding;protein_coding	17:7,577,538	-	Exons 6;6;7;7;7;7;4;6	Arg248Gln;Arg248Gln;Arg248Gln;Arg248Gln;Arg248Gln;Arg248Gln;Arg116Gln;Arg155Gln	C->T	Het(18/38)	34.0	rs11540652	tumor protein p53 [Source:HGNC Symbol;Acc:11998]
s1268-1	TP53	ENSG00000141510	ENST00000413465;ENST00000359597;ENST00000269305;ENST00000420246;ENST00000455263;ENST00000445888;ENST00000509690;ENST00000514944	protein_coding;protein_coding;protein_coding;protein_coding;protein_coding;protein_coding;protein_coding;protein_coding	17:7,577,548	-	Exons 6;6;7;7;7;7;4;6	Gly245Arg;Gly245Arg;Gly245Arg;Gly245Arg;Gly245Arg;Gly245Arg;Gly113Arg;Gly152Arg	C->G	Het(15/22)	28.0	rs28934575	tumor protein p53 [Source:HGNC Symbol;Acc:11998]
sync_1-1	TP53	ENSG00000141510	ENST00000413465;ENST00000359597;ENST00000269305;ENST00000420246;ENST00000455263;ENST00000445888;ENST00000509690;ENST00000514944	protein_coding;protein_coding;protein_coding;protein_coding;protein_coding;protein_coding;protein_coding;protein_coding	17:7,577,556	-	Exons 6;6;7;7;7;7;4;6	Cys242Ser;Cys242Ser;Cys242Ser;Cys242Ser;Cys242Ser;Cys242Ser;Cys110Ser;Cys149Ser	C->G	Het(6/33)	30.0	rs121912655	tumor protein p53 [Source:HGNC Symbol;Acc:11998]
s882-2	TP53	ENSG00000141510	ENST00000413465;ENST00000359597;ENST00000269305;ENST00000420246;ENST00000455263;ENST00000445888;ENST00000509690;ENST00000514944	protein_coding;protein_coding;protein_coding;protein_coding;protein_coding;protein_coding;protein_coding;protein_coding	17:7,577,569	-	Exons 6;6;7;7;7;7;4;6	Cys238Gly;Cys238Gly;Cys238Gly;Cys238Gly;Cys238Gly;Cys238Gly;Cys106Gly;Cys145Gly	A->C	Het(3/21)	31.0	N/A	tumor protein p53 [Source:HGNC Symbol;Acc:11998]
s404-2	TP53	ENSG00000141510	ENST00000413465;ENST00000359597;ENST00000269305;ENST00000420246;ENST00000455263;ENST00000445888;ENST00000509690;ENST00000514944	protein_coding;protein_coding;protein_coding;protein_coding;protein_coding;protein_coding;protein_coding;protein_coding	17:7,577,570	-	Exons 6;6;7;7;7;7;4;6	Met237Ile;Met237Ile;Met237Ile;Met237Ile;Met237Ile;Met237Ile;Met105Ile;Met144Ile	C->T	Het(10/23)	26.0	N/A	tumor protein p53 [Source:HGNC Symbol;Acc:11998]
c110-2	TP53	ENSG00000141510	ENST00000413465;ENST00000359597;ENST00000269305;ENST00000420246;ENST00000455263;ENST00000445888;ENST00000509690;ENST00000514944	protein_coding;protein_coding;protein_coding;protein_coding;protein_coding;protein_coding;protein_coding;protein_coding	17:7,578,190	-	Exons 5;5;6;6;6;6;3;5	Tyr220Cys;Tyr220Cys;Tyr220Cys;Tyr220Cys;Tyr220Cys;Tyr220Cys;Tyr88Cys;Tyr127Cys	T->C	Het(8/39)	30.0	rs121912666	tumor protein p53 [Source:HGNC Symbol;Acc:11998]
s956-1	TP53	ENSG00000141510	ENST00000413465;ENST00000359597;ENST00000269305;ENST00000420246;ENST00000455263;ENST00000445888;ENST00000509690;ENST00000514944	protein_coding;protein_coding;protein_coding;protein_coding;protein_coding;protein_coding;protein_coding;protein_coding	17:7,578,281	-	Exons 5;5;6;6;6;6;3;5	Pro190Thr;Pro190Thr;Pro190Thr;Pro190Thr;Pro190Thr;Pro190Thr;Pro58Thr;Pro97Thr	G->T	Het(5/42)	29.0	N/A	tumor protein p53 [Source:HGNC Symbol;Acc:11998]
s956-1	TP53	ENSG00000141510	ENST00000413465;ENST00000359597;ENST00000269305;ENST00000420246;ENST00000455263;ENST00000445888;ENST00000509690;ENST00000514944	protein_coding;protein_coding;protein_coding;protein_coding;protein_coding;protein_coding;protein_coding;protein_coding	17:7,578,290	-	Exons 5;5;6;6;6;6;3;5	spl1;spl1;spl1;spl1;spl1;spl1;spl1;spl1	C->T	Het(5/43)	28.0	N/A	tumor protein p53 [Source:HGNC Symbol;Acc:11998]
sync_10-2	TP53	ENSG00000141510	ENST00000413465;ENST00000359597;ENST00000269305;ENST00000420246;ENST00000455263;ENST00000445888;ENST00000509690;ENST00000514944	protein_coding;protein_coding;protein_coding;protein_coding;protein_coding;protein_coding;protein_coding;protein_coding	17:7,578,406	-	Exons 4;4;5;5;5;5;2;4	Arg175His;Arg175His;Arg175His;Arg175His;Arg175His;Arg175His;Arg43His;Arg82His	C->T	Het(8/31)	27.0	rs28934578	tumor protein p53 [Source:HGNC Symbol;Acc:11998]
sync_4-1	TP53	ENSG00000141510	ENST00000413465;ENST00000359597;ENST00000269305;ENST00000420246;ENST00000455263;ENST00000445888;ENST00000509690;ENST00000514944	protein_coding;protein_coding;protein_coding;protein_coding;protein_coding;protein_coding;protein_coding;protein_coding	17:7,578,406	-	Exons 4;4;5;5;5;5;2;4	Arg175His;Arg175His;Arg175His;Arg175His;Arg175His;Arg175His;Arg43His;Arg82His	C->T	Het(10/30)	24.0	rs28934578	tumor protein p53 [Source:HGNC Symbol;Acc:11998]
c110-1	TP53	ENSG00000141510	ENST00000413465;ENST00000359597;ENST00000269305;ENST00000420246;ENST00000455263;ENST00000445888;ENST00000509690;ENST00000514944	protein_coding;protein_coding;protein_coding;protein_coding;protein_coding;protein_coding;protein_coding;protein_coding	17:7,578,406	-	Exons 4;4;5;5;5;5;2;4	Arg175His;Arg175His;Arg175His;Arg175His;Arg175His;Arg175His;Arg43His;Arg82His	C->T	Het(18/36)	31.0	rs28934578	tumor protein p53 [Source:HGNC Symbol;Acc:11998]
s387-2	TP53	ENSG00000141510	ENST00000413465;ENST00000359597;ENST00000269305;ENST00000420246;ENST00000455263;ENST00000445888;ENST00000509690;ENST00000514944	protein_coding;protein_coding;protein_coding;protein_coding;protein_coding;protein_coding;protein_coding;protein_coding	17:7,578,406	-	Exons 4;4;5;5;5;5;2;4	Arg175His;Arg175His;Arg175His;Arg175His;Arg175His;Arg175His;Arg43His;Arg82His	C->T	Het(5/13)	25.0	rs28934578	tumor protein p53 [Source:HGNC Symbol;Acc:11998]
s882-1	TP53	ENSG00000141510	ENST00000413465;ENST00000359597;ENST00000269305;ENST00000420246;ENST00000455263;ENST00000445888;ENST00000509690;ENST00000514944	protein_coding;protein_coding;protein_coding;protein_coding;protein_coding;protein_coding;protein_coding;protein_coding	17:7,578,406	-	Exons 4;4;5;5;5;5;2;4	Arg175His;Arg175His;Arg175His;Arg175His;Arg175His;Arg175His;Arg43His;Arg82His	C->T	Het(7/22)	30.0	rs28934578	tumor protein p53 [Source:HGNC Symbol;Acc:11998]
sync_4-1	TP53	ENSG00000141510	ENST00000413465;ENST00000359597;ENST00000269305;ENST00000420246;ENST00000455263;ENST00000445888;ENST00000509690;ENST00000514944;ENST00000508793	protein_coding;protein_coding;protein_coding;protein_coding;protein_coding;protein_coding;protein_coding;protein_coding;protein_coding	17:7,578,475	-	Exons 4;4;5;5;5;5;2;4;5	Pro152Leu;Pro152Leu;Pro152Leu;Pro152Leu;Pro152Leu;Pro152Leu;Pro20Leu;Pro59Leu;Pro152Leu	G->A	Het(7/31)	29.0	N/A	tumor protein p53 [Source:HGNC Symbol;Acc:11998]
c440-2	TP53	ENSG00000141510	ENST00000413465;ENST00000359597;ENST00000269305;ENST00000420246;ENST00000455263;ENST00000445888;ENST00000508793;ENST00000604348;ENST00000503591	protein_coding;protein_coding;protein_coding;protein_coding;protein_coding;protein_coding;protein_coding;protein_coding;protein_coding	17:7,579,530	-	Exons 3;3;4;4;4;4;4;4;5	Trp53Arg;Trp53Arg;Trp53Arg;Trp53Arg;Trp53Arg;Trp53Arg;Trp53Arg;Trp53Arg;Trp53Arg	A->G	Het(9/22)	28.0	N/A	tumor protein p53 [Source:HGNC Symbol;Acc:11998]
s1036-2	ARID1A	ENSG00000117713	ENST00000324856;ENST00000457599;ENST00000374152	protein_coding;protein_coding;protein_coding	1:27,058,050	+	Exons 3;3;2	Gln586His;Gln586His;Gln203His	G->T	Het(7/22)	27.0	N/A	AT rich interactive domain 1A (SWI-like) [Source:HGNC Symbol;Acc:11110]
s1036-1	ARID1A	ENSG00000117713	ENST00000324856;ENST00000457599;ENST00000374152	protein_coding;protein_coding;protein_coding	1:27,092,856	+	Exons 9;9;8	960-fs-spl-delG;960-fs-spl-delG;577-fs-spl-delG	A->delG	Het(24/36)	142.0	N/A	AT rich interactive domain 1A (SWI-like) [Source:HGNC Symbol;Acc:11110]
sync_9-2	ARID1A	ENSG00000117713	ENST00000324856;ENST00000374152;ENST00000430799	protein_coding;protein_coding;protein_coding	1:27,100,825	+	Exons 18;17;7	Tyr1369Stop;Tyr986Stop;Tyr265Stop	C->A	Het(7/13)	27.0	N/A	AT rich interactive domain 1A (SWI-like) [Source:HGNC Symbol;Acc:11110]
c440-2	ARID1A	ENSG00000117713	ENST00000324856;ENST00000457599;ENST00000374152;ENST00000430799;ENST00000540690	protein_coding;protein_coding;protein_coding;protein_coding;protein_coding	1:27,105,607	+	Exons 20;20;19;9;6	Gly1740Stop;Gly1523Stop;Gly1357Stop;Gly636Stop;Gly68Stop	G->T	Het(15/50)	29.0	N/A	AT rich interactive domain 1A (SWI-like) [Source:HGNC Symbol;Acc:11110]
