# Supplementary material for: Exome and immune cell score analyses reveal great variation within synchronous primary colorectal cancers
Source: Br J Cancer. 2019 Mar 21;120(9):922–30. doi: 10.1038/s41416-019-0427-4 (PMC6734647; doi:10.1038/s41416-019-0427-4)
Supplement: Supplementary file 5 — Supplementary Table 4. List of genes with two different truncating mutations within a pair [file 41416_2019_427_MOESM5_ESM.xlsx]

## Sheet: Sheet1
Supplementary Table 4. List of genes with two different truncating mutations within a pair. This list does not contain mutations in
the known genes listed in Supplementary Table 3.
Sample	Gene	ENSG	ENST	BioType	Position	Strand	Region	Effect	BaseChange	Genotype(calls/coverage)	Quality	rs-code	Description
sync_4-2	CDC7	ENSG00000097046	ENST00000430031;ENST00000234626;ENST00000428239;ENST00000426137	protein_coding;protein_coding;protein_coding;protein_coding	1:91,967,356	+	Exons 2;2;2;2	28-fs-del2;28-fs-del2;28-fs-del2;28-fs-del2	T->del2	Het(15/56)	46.0	N/A	cell division cycle 7 [Source:HGNC Symbol%3BAcc:1745]
sync_4-1	CDC7	ENSG00000097046	ENST00000234626;ENST00000428239;ENST00000426137	protein_coding;protein_coding;protein_coding	1:91,973,415	+	Exons 3;3;3	41-fs-delA;41-fs-delA;41-fs-delA	T->delA	Het(14/51)	61.0	N/A	cell division cycle 7 [Source:HGNC Symbol%3BAcc:1745]
sync_4-2	SYCP1	ENSG00000198765	ENST00000369522;ENST00000455987;ENST00000369518	protein_coding;protein_coding;protein_coding	1:115,401,223	+	Exons 6;6;6	116-fs-delA;116-fs-delA;116-fs-delA	T->delA	Het(7/61)	20.0	N/A	synaptonemal complex protein 1 [Source:HGNC Symbol%3BAcc:11487]
sync_4-1	SYCP1	ENSG00000198765	ENST00000369522;ENST00000369518	protein_coding;protein_coding	1:115,527,420	+	Exons 30;30	879-fs-delA;879-fs-delA	T->delA	Het(6/30)	23.0	N/A	synaptonemal complex protein 1 [Source:HGNC Symbol%3BAcc:11487]
sync_4-1	MAP10	ENSG00000212916	ENST00000418460	protein_coding	1:232,940,983	+	Exon 1	72-fs-delA	C->delA	Het(14/56)	53.0	N/A	microtubule-associated protein 10 [Source:HGNC Symbol%3BAcc:29265]
sync_4-2	MAP10	ENSG00000212916	ENST00000418460	protein_coding	1:232,942,556	+	Exon 1	596-fs-delG	T->delG	Het(15/91)	41.0	N/A	microtubule-associated protein 10 [Source:HGNC Symbol%3BAcc:29265]
sync_4-2	UGT1A8	ENSG00000241635	ENST00000373450	protein_coding	2:234,526,710	+	Exon 1	120-fs-delT	A->delT	Het(23/91)	71.0	N/A	UDP glucuronosyltransferase 1 family%2C polypeptide A8 [Source:HGNC Symbol%3BAcc:12540]
sync_4-1	UGT1A8	ENSG00000241635	ENST00000609637	protein_coding	2:234,580,937	+	Exon 1	120-fs-delT	A->delT	Het(32/82)	106.0	N/A	UDP glucuronosyltransferase 1 family%2C polypeptide A8 [Source:HGNC Symbol%3BAcc:12540]
sync_4-1	METTL6	ENSG00000206562	ENST00000453819	protein_coding	3:15,455,433	-	Exon 4	Arg120Stop	G->A	Het(16/46)	29.0	rs116028124	methyltransferase like 6 [Source:HGNC Symbol%3BAcc:28343]
sync_4-2	METTL6	ENSG00000206562	ENST00000443029;ENST00000458728;ENST00000383790;ENST00000450816	protein_coding;protein_coding;protein_coding;protein_coding	3:15,455,534	-	Exons 5;2;5;4	222-fs-delA;91-fs-delA;222-fs-delA;177-fs-delA	T->delA	Het(19/90)	58.0	N/A	methyltransferase like 6 [Source:HGNC Symbol%3BAcc:28343]
sync_4-2	CACNA1D	ENSG00000157388	ENST00000350061;ENST00000288139;ENST00000422281;ENST00000481478	protein_coding;protein_coding;protein_coding;protein_coding	3:53,760,959	+	Exons 15;16;15;10	719-fs-delG;739-fs-delG;719-fs-delG;412-fs-delG	C->delG	Het(11/47)	25.0	N/A	calcium channel%2C voltage-dependent%2C L type%2C alpha 1D subunit [Source:HGNC Symbol%3BAcc:1391]
sync_4-1	CACNA1D	ENSG00000157388	ENST00000350061;ENST00000288139;ENST00000422281;ENST00000481478;ENST00000544977	protein_coding;protein_coding;protein_coding;protein_coding;protein_coding	3:53,837,521	+	Exons 44;45;42;39;5	1836-fs-delC;1856-fs-delC;1812-fs-delC;1529-fs-delC;215-fs-delC	A->delC	Het(10/31)	28.0	N/A	calcium channel%2C voltage-dependent%2C L type%2C alpha 1D subunit [Source:HGNC Symbol%3BAcc:1391]
sync_4-1	ROBO2	ENSG00000185008	ENST00000487694;ENST00000461745;ENST00000332191;ENST00000490991;ENST00000471893	protein_coding;protein_coding;protein_coding;protein_coding;protein_coding	3:77,657,037	+	Exons 22;21;21;5;4	1092-fs-insC;1076-fs-insC;1076-fs-insC;232-fs-insC;192-fs-insC	T->insC	Het(7/60)	20.0	N/A	roundabout%2C axon guidance receptor%2C homolog 2 (Drosophila) [Source:HGNC Symbol%3BAcc:10250]
sync_4-2	ROBO2	ENSG00000185008	ENST00000487694;ENST00000461745;ENST00000332191;ENST00000490991;ENST00000471893	protein_coding;protein_coding;protein_coding;protein_coding;protein_coding	3:77,657,037	+	Exons 22;21;21;5;4	1092-fs-delC;1076-fs-delC;1076-fs-delC;232-fs-delC;192-fs-delC	T->delC	Het(15/57)	49.0	N/A	roundabout%2C axon guidance receptor%2C homolog 2 (Drosophila) [Source:HGNC Symbol%3BAcc:10250]
sync_4-1	TBC1D23	ENSG00000036054	ENST00000344949;ENST00000394144;ENST00000475134	protein_coding;protein_coding;protein_coding	3:100,039,735	+	Exons 17;18;16	632-fs-del2;647-fs-del2;510-fs-del2	C->del2	Het(21/47)	79.0	N/A	TBC1 domain family%2C member 23 [Source:HGNC Symbol%3BAcc:25622]
sync_4-2	TBC1D23	ENSG00000036054	ENST00000344949;ENST00000394144;ENST00000475134	protein_coding;protein_coding;protein_coding	3:100,039,735	+	Exons 17;18;16	632-fs-delA;647-fs-delA;510-fs-delA	C->delA	Het(18/59)	52.0	N/A	TBC1 domain family%2C member 23 [Source:HGNC Symbol%3BAcc:25622]
sync_4-1	TACC3	ENSG00000013810	ENST00000485989;ENST00000467746;ENST00000313288;ENST00000493975;ENST00000458173	protein_coding;nonsense_mediated_decay;protein_coding;protein_coding;protein_coding	4:1,725,188	+	Exons 2;2;2;2;2	14-fs-delA;14-fs-delA;14-fs-delA;14-fs-delA;14-fs-delA	G->delA	Het(7/43)	26.0	N/A	transforming%2C acidic coiled-coil containing protein 3 [Source:HGNC Symbol%3BAcc:11524]
sync_4-2	TACC3	ENSG00000013810	ENST00000313288;ENST00000470136	protein_coding;protein_coding	4:1,730,307	+	Exons 4;1	393-fs-delC;60-fs-delC	A->delC	Het(10/59)	23.0	N/A	transforming%2C acidic coiled-coil containing protein 3 [Source:HGNC Symbol%3BAcc:11524]
sync_4-2	CENPC	ENSG00000145241	ENST00000273853;ENST00000513216;ENST00000506882	protein_coding;nonsense_mediated_decay;nonsense_mediated_decay	4:68,383,922	-	Exons 7;3;7	261-fs-delT;168-fs-delT;261-fs-delT	C->delT	Het(11/71)	27.0	N/A	centromere protein C [Source:HGNC Symbol%3BAcc:1854]
sync_4-1	CENPC	ENSG00000145241	ENST00000273853;ENST00000513216;ENST00000506882	protein_coding;nonsense_mediated_decay;nonsense_mediated_decay	4:68,384,935	-	Exons 6;2;6	206-fs-delT;113-fs-delT;206-fs-delT	C->delT	Het(14/35)	71.0	N/A	centromere protein C [Source:HGNC Symbol%3BAcc:1854]
sync_4-2	NIPBL	ENSG00000164190	ENST00000282516;ENST00000448238	protein_coding;protein_coding	5:36,985,082	+	Exons 10;10	601-fs-delA;601-fs-delA	T->delA	Het(19/86)	59.0	N/A	Nipped-B homolog (Drosophila) [Source:HGNC Symbol%3BAcc:28862]
sync_4-1	NIPBL	ENSG00000164190	ENST00000282516;ENST00000448238	protein_coding;protein_coding	5:37,000,491	+	Exons 12;12	1108-fs-delA;1108-fs-delA	T->delA	Het(24/49)	113.0	N/A	Nipped-B homolog (Drosophila) [Source:HGNC Symbol%3BAcc:28862]
sync_4-2	LNPEP	ENSG00000113441	ENST00000231368;ENST00000395770	protein_coding;protein_coding	5:96,315,248	+	Exons 2;2	143-fs-delA;129-fs-delA	T->delA	Het(13/82)	30.0	N/A	leucyl/cystinyl aminopeptidase [Source:HGNC Symbol%3BAcc:6656]
sync_4-1	LNPEP	ENSG00000113441	ENST00000231368;ENST00000395770	protein_coding;protein_coding	5:96,358,151	+	Exons 14;14	842-fs-del4;828-fs-del4	C->del4	Het(9/47)	36.0	N/A	leucyl/cystinyl aminopeptidase [Source:HGNC Symbol%3BAcc:6656]
sync_4-1	RBM27	ENSG00000091009	ENST00000506502;ENST00000265271	protein_coding;protein_coding	5:145,647,319	+	Exons 14;15	759-fs-delA;814-fs-delA	T->delA	Het(11/42)	46.0	N/A	RNA binding motif protein 27 [Source:HGNC Symbol%3BAcc:29243]
sync_4-2	RBM27	ENSG00000091009	ENST00000506502;ENST00000265271	protein_coding;protein_coding	5:145,647,319	+	Exons 14;15	759-fs-insA;814-fs-insA	T->insA	Het(8/60)	25.0	N/A	RNA binding motif protein 27 [Source:HGNC Symbol%3BAcc:29243]
sync_4-1	KIF13A	ENSG00000137177	ENST00000378814;ENST00000259711;ENST00000378843;ENST00000378826;ENST00000378816;ENST00000358380	protein_coding;protein_coding;protein_coding;protein_coding;protein_coding;protein_coding	6:17,804,593	-	Exons 20;20;20;20;20;4	818-fs-delC;818-fs-delC;818-fs-delC;818-fs-delC;818-fs-delC;212-fs-delC	T->delC	Het(10/50)	28.0	N/A	kinesin family member 13A [Source:HGNC Symbol%3BAcc:14566]
sync_4-2	KIF13A	ENSG00000137177	ENST00000378814;ENST00000259711;ENST00000378843;ENST00000378826;ENST00000378816	protein_coding;protein_coding;protein_coding;protein_coding;protein_coding	6:17,826,270	-	Exons 15;15;15;15;15	539-fs-delA;539-fs-delA;539-fs-delA;539-fs-delA;539-fs-delA	T->delA	Het(18/72)	68.0	N/A	kinesin family member 13A [Source:HGNC Symbol%3BAcc:14566]
sync_4-1	KIF13A	ENSG00000137177	ENST00000378814;ENST00000259711;ENST00000378843;ENST00000378826;ENST00000378816	protein_coding;protein_coding;protein_coding;protein_coding;protein_coding	6:17,828,588	-	Exons 14;14;14;14;14	472-fs-delC;472-fs-delC;472-fs-delC;472-fs-delC;472-fs-delC	A->delC	Het(11/49)	38.0	N/A	kinesin family member 13A [Source:HGNC Symbol%3BAcc:14566]
sync_4-2	RGL2	ENSG00000237441	ENST00000497454	protein_coding	6:33,260,255	-	Exons 17	691-fs-del2	C->del2	Het(19/105)	62.0	N/A	ral guanine nucleotide dissociation stimulator-like 2 [Source:HGNC Symbol%3BAcc:9769]
sync_4-1	RGL2	ENSG00000237441	ENST00000497454;ENST00000444031	protein_coding;protein_coding	6:33,263,964	-	Exons 6;5	203-fs-delC;121-fs-delC	G->delC	Het(14/95)	40.0	N/A	ral guanine nucleotide dissociation stimulator-like 2 [Source:HGNC Symbol%3BAcc:9769]
sync_4-2	MDN1	ENSG00000112159	ENST00000369393;ENST00000428876	protein_coding;protein_coding	6:90,415,852	-	Exons 53;53	2691-fs-delA;2691-fs-delA	C->delA	Het(11/64)	32.0	N/A	MDN1%2C midasin homolog (yeast) [Source:HGNC Symbol%3BAcc:18302]
sync_4-1	MDN1	ENSG00000112159	ENST00000369393;ENST00000428876	protein_coding;protein_coding	6:90,455,258	-	Exons 28;28	Leu1331Stop;Leu1331Stop	A->T	Het(9/35)	27.0	N/A	MDN1%2C midasin homolog (yeast) [Source:HGNC Symbol%3BAcc:18302]
sync_4-1	NT5DC1	ENSG00000178425	ENST00000319550;ENST00000460749	protein_coding;nonsense_mediated_decay	6:116,542,290	+	Exons 7;2	202-fs-delA;26-fs-delA	G->delA	Het(7/50)	25.0	N/A	5'-nucleotidase domain containing 1 [Source:HGNC Symbol%3BAcc:21556]
sync_4-2	NT5DC1	ENSG00000178425	ENST00000319550	protein_coding	6:116,560,150	+	Exons 11	373-fs-delA	T->delA	Het(11/54)	42.0	N/A	5'-nucleotidase domain containing 1 [Source:HGNC Symbol%3BAcc:21556]
sync_4-1	GLI3	ENSG00000106571	ENST00000395925	protein_coding	7:42,079,660	-	Exon 7	335-fs-delC	A->delC	Het(20/65)	53.0	N/A	GLI family zinc finger 3 [Source:HGNC Symbol%3BAcc:4319]
sync_4-2	GLI3	ENSG00000106571	ENST00000395925;ENST00000448703;ENST00000437480	protein_coding;protein_coding;protein_coding	7:42,262,807	-	Exons 2;2;2	16-fs-insT;16-fs-insT;16-fs-insT	C->insT	Het(19/64)	61.0	N/A	GLI family zinc finger 3 [Source:HGNC Symbol%3BAcc:4319]
sync_4-1	DOCK5	ENSG00000147459	ENST00000276440	protein_coding	8:25,257,428	+	Exons 46	1569-fs-insT	C->insT	Het(8/19)	33.0	N/A	dedicator of cytokinesis 5 [Source:HGNC Symbol%3BAcc:23476]
sync_4-2	DOCK5	ENSG00000147459	ENST00000276440	protein_coding	8:25,257,428	+	Exons 46	1569-fs-delT	C->delT	Het(8/32)	21.0	N/A	dedicator of cytokinesis 5 [Source:HGNC Symbol%3BAcc:23476]
sync_4-2	ZFHX4	ENSG00000091656	ENST00000521891;ENST00000050961;ENST00000455469;ENST00000518282	protein_coding;protein_coding;protein_coding;protein_coding	8:77,617,336	+	Exons 2;2;2;1	338-fs-delA;338-fs-delA;338-fs-delA;338-fs-delA	C->delA	Het(14/68)	46.0	N/A	zinc finger homeobox 4 [Source:HGNC Symbol%3BAcc:30939]
sync_4-1	ZFHX4	ENSG00000091656	ENST00000521891;ENST00000050961;ENST00000455469;ENST00000518282	protein_coding;protein_coding;protein_coding;protein_coding	8:77,617,363	+	Exons 2;2;2;1	347-fs-insT;347-fs-insT;347-fs-insT;347-fs-insT	A->insT	Het(20/61)	72.0	N/A	zinc finger homeobox 4 [Source:HGNC Symbol%3BAcc:30939]
sync_4-1	ATAD2	ENSG00000156802	ENST00000287394	protein_coding	8:124,368,684	-	Exons 13	530-fs-insA	C->insA	Het(13/53)	35.0	N/A	ATPase family%2C AAA domain containing 2 [Source:HGNC Symbol%3BAcc:30123]
sync_4-2	ATAD2	ENSG00000156802	ENST00000287394	protein_coding	8:124,384,892	-	Exon 3	118-fs-delT	C->delT	Het(11/35)	33.0	N/A	ATPase family%2C AAA domain containing 2 [Source:HGNC Symbol%3BAcc:30123]
sync_4-1	ANK3	ENSG00000151150	ENST00000280772	protein_coding	10:61,831,289	-	Exons 37	3117-fs-delT	A->delT	Het(17/57)	67.0	N/A	ankyrin 3%2C node of Ranvier (ankyrin G) [Source:HGNC Symbol%3BAcc:494]
sync_4-2	ANK3	ENSG00000151150	ENST00000280772;ENST00000373827;ENST00000503366;ENST00000503925	protein_coding;protein_coding;protein_coding;protein_coding	10:61,994,475	-	Exons 8;9;8;8	Arg290Stop;Arg284Stop;Arg273Stop;Arg264Stop	G->A	Het(10/40)	28.0	N/A	ankyrin 3%2C node of Ranvier (ankyrin G) [Source:HGNC Symbol%3BAcc:494]
sync_4-1	TRIM51	ENSG00000124900	ENST00000449290	protein_coding	11:55,653,609	+	Exon 3	141-fs-delA	T->delA	Het(11/62)	23.0	N/A	tripartite motif-containing 51 [Source:HGNC Symbol%3BAcc:19023]
sync_4-2	TRIM51	ENSG00000124900	ENST00000449290	protein_coding	11:55,653,609	+	Exon 3	141-fs-insA	T->insA	Het(15/70)	30.0	N/A	tripartite motif-containing 51 [Source:HGNC Symbol%3BAcc:19023]
sync_4-2	C11orf54	ENSG00000182919	ENST00000528288;ENST00000331239;ENST00000533585;ENST00000528099;ENST00000540113;ENST00000354421;ENST00000530620;ENST00000527003;ENST00000531650;ENST00000530279;ENST00000527363;ENST00000526335	protein_coding;protein_coding;protein_coding;protein_coding;protein_coding;protein_coding;protein_coding;protein_coding;protein_coding;protein_coding;protein_coding;protein_coding	11:93,486,913	+	Exons 4;4;5;5;4;4;3;5;4;5;4;3	74-fs-insA;74-fs-insA;74-fs-insA;74-fs-insA;55-fs-insA;74-fs-insA;55-fs-insA;74-fs-insA;74-fs-insA;74-fs-insA;74-fs-insA;74-fs-insA	C->insA	Het(13/81)	22.0	N/A	chromosome 11 open reading frame 54 [Source:HGNC Symbol%3BAcc:30204]
sync_4-1	C11orf54	ENSG00000182919	ENST00000528288;ENST00000331239;ENST00000528099;ENST00000540113;ENST00000354421;ENST00000533154	protein_coding;protein_coding;protein_coding;protein_coding;protein_coding;protein_coding	11:93,494,709	+	Exons 8;9;10;9;9;4	218-fs-delT;268-fs-delT;268-fs-delT;249-fs-delT;268-fs-delT;157-fs-delT	A->delT	Het(14/56)	47.0	N/A	chromosome 11 open reading frame 54 [Source:HGNC Symbol%3BAcc:30204]
sync_4-2	MYO16	ENSG00000041515	ENST00000356711;ENST00000251041;ENST00000357550;ENST00000457511	protein_coding;protein_coding;protein_coding;protein_coding	13:109,661,385	+	Exons 22;21;21;10	840-fs-delT;840-fs-delT;840-fs-delT;352-fs-delT	C->delT	Het(14/59)	41.0	N/A	myosin XVI [Source:HGNC Symbol%3BAcc:29822]
sync_4-1	MYO16	ENSG00000041515	ENST00000356711;ENST00000251041;ENST00000357550;ENST00000457511	protein_coding;protein_coding;protein_coding;protein_coding	13:109,672,129	+	Exons 23;22;22;11	867-fs-insA;867-fs-insA;867-fs-insA;379-fs-insA	C->insA	Het(10/72)	20.0	N/A	myosin XVI [Source:HGNC Symbol%3BAcc:29822]
sync_4-2	UPF3A	ENSG00000169062	ENST00000375299	protein_coding	13:115,051,840	+	Exon 4	162-fs-delA	G->delA	Het(10/48)	34.0	N/A	UPF3 regulator of nonsense transcripts homolog A (yeast) [Source:HGNC Symbol%3BAcc:20332]
sync_4-1	UPF3A	ENSG00000169062	ENST00000375299;ENST00000351487	protein_coding;protein_coding	13:115,057,210	+	Exons 7;6	264-fs-delA;231-fs-delA	C->delA	Het(18/40)	62.0	N/A	UPF3 regulator of nonsense transcripts homolog A (yeast) [Source:HGNC Symbol%3BAcc:20332]
sync_4-1	CCDC175	ENSG00000151838	ENST00000537690;ENST00000281581	protein_coding;protein_coding	14:60,018,097	-	Exons 8;8	337-fs-delT;337-fs-delT	A->delT	Het(6/27)	20.0	N/A	coiled-coil domain containing 175 [Source:HGNC Symbol%3BAcc:19847]
sync_4-2	CCDC175	ENSG00000151838	ENST00000537690;ENST00000281581	protein_coding;protein_coding	14:60,031,842	-	Exons 5;5	214-fs-delT;214-fs-delT	A->delT	Het(14/60)	32.0	N/A	coiled-coil domain containing 175 [Source:HGNC Symbol%3BAcc:19847]
sync_4-1	PAK6	ENSG00000137843	ENST00000441369;ENST00000453867;ENST00000455577;ENST00000560346;ENST00000260404;ENST00000542403	protein_coding;protein_coding;protein_coding;protein_coding;protein_coding;protein_coding	15:40,564,549	+	Exons 6;5;6;6;6;4	328-fs-delC;328-fs-delC;328-fs-delC;328-fs-delC;328-fs-delC;328-fs-delC	G->delC	Het(9/28)	28.0	N/A	p21 protein (Cdc42/Rac)-activated kinase 6 [Source:HGNC Symbol%3BAcc:16061]
sync_4-2	PAK6	ENSG00000137843	ENST00000441369;ENST00000453867;ENST00000455577;ENST00000560346;ENST00000260404;ENST00000542403	protein_coding;protein_coding;protein_coding;protein_coding;protein_coding;protein_coding	15:40,565,163	+	Exons 7;6;7;7;7;5	Gln485Stop;Gln485Stop;Gln485Stop;Gln485Stop;Gln485Stop;Gln485Stop	C->T	Het(14/28)	28.0	N/A	p21 protein (Cdc42/Rac)-activated kinase 6 [Source:HGNC Symbol%3BAcc:16061]
sync_4-1	CSPG4	ENSG00000173546	ENST00000308508	protein_coding	15:75,968,121	-	Exons 10	Arg2247Stop	G->A	Het(4/17)	23.0	N/A	chondroitin sulfate proteoglycan 4 [Source:HGNC Symbol%3BAcc:2466]
sync_4-2	CSPG4	ENSG00000173546	ENST00000308508	protein_coding	15:75,982,427	-	Exon 3	326-fs-delC	G->delC	Het(8/45)	24.0	N/A	chondroitin sulfate proteoglycan 4 [Source:HGNC Symbol%3BAcc:2466]
sync_4-1	TIGD7	ENSG00000140993	ENST00000396862;ENST00000268674	protein_coding;protein_coding	16:3,349,471	-	Exons 2;1	382-fs-delA;382-fs-delA	T->delA	Het(17/69)	62.0	N/A	tigger transposable element derived 7 [Source:HGNC Symbol%3BAcc:18331]
sync_4-2	TIGD7	ENSG00000140993	ENST00000396862;ENST00000268674;ENST00000573608	protein_coding;protein_coding;protein_coding	16:3,350,471	-	Exons 2;1;2	48-fs-delT;48-fs-delT;48-fs-delT	A->delT	Het(12/74)	35.0	N/A	tigger transposable element derived 7 [Source:HGNC Symbol%3BAcc:18331]
sync_4-1	CDK12	ENSG00000167258	ENST00000584632;ENST00000430627;ENST00000447079	protein_coding;protein_coding;protein_coding	17:37,627,729	+	Exons 2;2;2	548-fs-delC;549-fs-delC;549-fs-delC	A->delC	Het(15/46)	66.0	N/A	cyclin-dependent kinase 12 [Source:HGNC Symbol%3BAcc:24224]
sync_4-2	CDK12	ENSG00000167258	ENST00000430627;ENST00000447079	protein_coding;protein_coding	17:37,686,961	+	Exons 14;14	1280-fs-insC;1289-fs-insC	G->insC	Het(9/50)	26.0	N/A	cyclin-dependent kinase 12 [Source:HGNC Symbol%3BAcc:24224]
sync_4-1	ITGB4	ENSG00000132470	ENST00000579662;ENST00000339591;ENST00000200181;ENST00000450894;ENST00000449880	protein_coding;protein_coding;protein_coding;protein_coding;protein_coding	17:73,727,438	+	Exons 10;10;10;10;9	402-fs-delG;402-fs-delG;402-fs-delG;402-fs-delG;402-fs-delG	C->delG	Het(9/23)	24.0	N/A	integrin%2C beta 4 [Source:HGNC Symbol%3BAcc:6158]
sync_4-2	ITGB4	ENSG00000132470	ENST00000579662;ENST00000339591;ENST00000200181;ENST00000450894;ENST00000449880;ENST00000583327	protein_coding;protein_coding;protein_coding;protein_coding;protein_coding;protein_coding	17:73,748,377	+	Exons 31;31;31;31;30;2	1306-fs-delG;1306-fs-delG;1306-fs-delG;1306-fs-delG;1306-fs-delG;37-fs-delG	T->delG	Het(6/26)	20.0	N/A	integrin%2C beta 4 [Source:HGNC Symbol%3BAcc:6158]
sync_4-2	ZBTB7C	ENSG00000184828	ENST00000535628;ENST00000588982;ENST00000586438;ENST00000590800;ENST00000332053	protein_coding;protein_coding;protein_coding;protein_coding;protein_coding	18:45,567,075	-	Exons 2;3;2;4;1	135-fs-delC;135-fs-delC;135-fs-delC;135-fs-delC;135-fs-delC	T->delC	Het(13/44)	31.0	N/A	zinc finger and BTB domain containing 7C [Source:HGNC Symbol%3BAcc:31700]
sync_4-1	ZBTB7C	ENSG00000184828	ENST00000535628;ENST00000588982;ENST00000586438;ENST00000590800;ENST00000332053	protein_coding;protein_coding;protein_coding;protein_coding;protein_coding	18:45,567,084	-	Exons 2;3;2;4;1	132-fs-delC;132-fs-delC;132-fs-delC;132-fs-delC;132-fs-delC	T->delC	Het(7/24)	25.0	N/A	zinc finger and BTB domain containing 7C [Source:HGNC Symbol%3BAcc:31700]
sync_4-2	RYR1	ENSG00000196218	ENST00000355481;ENST00000360985;ENST00000359596;ENST00000594335	protein_coding;protein_coding;protein_coding;nonsense_mediated_decay	19:38,996,553	+	Exons 54;54;54;15	2837-fs-insA;2837-fs-insA;2837-fs-insA;655-fs-insA	G->insA	Het(12/56)	24.0	N/A	ryanodine receptor 1 (skeletal) [Source:HGNC Symbol%3BAcc:10483]
sync_4-1	RYR1	ENSG00000196218	ENST00000355481;ENST00000360985;ENST00000359596;ENST00000599547	protein_coding;protein_coding;protein_coding;protein_coding	19:39,016,011	+	Exons 70;71;71;10	3494-fs-delG;3499-fs-delG;3499-fs-delG;435-fs-delG	C->delG	Het(7/13)	27.0	N/A	ryanodine receptor 1 (skeletal) [Source:HGNC Symbol%3BAcc:10483]
s483-2	EIF4G3	ENSG00000075151	ENST00000264211;ENST00000400422;ENST00000602326;ENST00000374935;ENST00000537738;ENST00000374937;ENST00000536266	protein_coding;protein_coding;protein_coding;protein_coding;protein_coding;protein_coding;protein_coding	1:21,183,903	-	Exons 19;22;23;18;11;20;14	1055-fs-delT;1055-fs-delT;1061-fs-delT;775-fs-delT;545-fs-delT;1061-fs-delT;659-fs-delT	A->delT	Het(7/43)	22.0	N/A	eukaryotic translation initiation factor 4 gamma%2C 3 [Source:HGNC Symbol%3BAcc:3298]
s483-1	EIF4G3	ENSG00000075151	ENST00000264211;ENST00000400422;ENST00000602326;ENST00000374935;ENST00000537738;ENST00000374937;ENST00000536266;ENST00000544689	protein_coding;protein_coding;protein_coding;protein_coding;protein_coding;protein_coding;protein_coding;protein_coding	1:21,226,331	-	Exons 10;13;14;9;1;11;5;4	563-fs-delT;563-fs-delT;569-fs-delT;283-fs-delT;17-fs-delT;569-fs-delT;167-fs-delT;106-fs-delT	C->delT	Het(13/55)	43.0	N/A	eukaryotic translation initiation factor 4 gamma%2C 3 [Source:HGNC Symbol%3BAcc:3298]
s483-1	EML6	ENSG00000214595	ENST00000356458	protein_coding	2:55,138,129	+	Exons 24	1150-fs-delT	C->delT	Het(7/57)	20.0	N/A	echinoderm microtubule associated protein like 6 [Source:HGNC Symbol%3BAcc:35412]
s483-2	EML6	ENSG00000214595	ENST00000356458	protein_coding	2:55,176,076	+	Exons 28	1355-fs-delA	C->delA	Het(13/44)	40.0	N/A	echinoderm microtubule associated protein like 6 [Source:HGNC Symbol%3BAcc:35412]
s483-2	WDFY3	ENSG00000163625	ENST00000322366;ENST00000295888	protein_coding;protein_coding	4:85,598,518	-	Exons 66;67	Arg3414Stop;Arg3431Stop	G->A	Het(4/15)	29.0	N/A	WD repeat and FYVE domain containing 3 [Source:HGNC Symbol%3BAcc:20751]
s483-1	WDFY3	ENSG00000163625	ENST00000322366;ENST00000295888	protein_coding;protein_coding	4:85,724,451	-	Exons 16;16	Gln867Stop;Gln867Stop	G->A	Het(6/43)	29.0	N/A	WD repeat and FYVE domain containing 3 [Source:HGNC Symbol%3BAcc:20751]
sync_11-2	FIP1L1	ENSG00000145216	ENST00000337488;ENST00000358575;ENST00000507922;ENST00000306932;ENST00000507166	protein_coding;protein_coding;protein_coding;protein_coding;protein_coding	4:54,292,103	+	Exons 12;11;11;9;12	Arg330Stop;Arg315Stop;Arg315Stop;Arg256Stop;Arg330Stop	C->T	Het(5/40)	30.0	N/A	factor interacting with PAPOLA and CPSF1 [Source:HGNC Symbol%3BAcc:19124]
sync_11-1	FIP1L1	ENSG00000145216	ENST00000337488;ENST00000358575;ENST00000306932;ENST00000504094	protein_coding;protein_coding;protein_coding;protein_coding	4:54,319,247	+	Exons 16;16;13;5	483-fs-del2;477-fs-del2;409-fs-del2;140-fs-del2	C->del2	Het(8/36)	23.0	N/A	factor interacting with PAPOLA and CPSF1 [Source:HGNC Symbol%3BAcc:19124]
sync_11-2	C5orf42	ENSG00000197603	ENST00000508244;ENST00000425232;ENST00000274258;ENST00000514429	protein_coding;protein_coding;protein_coding;protein_coding	5:37,108,532	-	Exons 50;51;51;36	3093-fs-delT;3093-fs-delT;1991-fs-delT;2159-fs-delT	G->delT	Het(9/45)	30.0	N/A	chromosome 5 open reading frame 42 [Source:HGNC Symbol%3BAcc:25801]
sync_11-3	C5orf42	ENSG00000197603	ENST00000508244;ENST00000425232	protein_coding;protein_coding	5:37,226,877	-	Exons 11;12	607-fs-delA;607-fs-delA	T->delA	Het(12/55)	32.0	N/A	chromosome 5 open reading frame 42 [Source:HGNC Symbol%3BAcc:25801]
sync_11-2	VPS41	ENSG00000006715	ENST00000310301;ENST00000395969;ENST00000448833	protein_coding;protein_coding;nonsense_mediated_decay	7:38,768,168	-	Exons 27;26;5	Ser793Stop;Ser768Stop;Ser140Stop	G->T	Het(4/44)	28.0	rs200742820	vacuolar protein sorting 41 homolog (S. cerevisiae) [Source:HGNC Symbol%3BAcc:12713]
sync_11-3	VPS41	ENSG00000006715	ENST00000310301;ENST00000395969	protein_coding;protein_coding	7:38,791,805	-	Exons 22;21	Arg633Stop;Arg608Stop	G->A	Het(5/58)	30.0	N/A	vacuolar protein sorting 41 homolog (S. cerevisiae) [Source:HGNC Symbol%3BAcc:12713]
sync_11-2	ENO4	ENSG00000188316	ENST00000341276	protein_coding	10:118,618,627	+	Exon 5	206-fs-delA	C->delA	Het(12/53)	23.0	N/A	enolase family member 4 [Source:HGNC Symbol%3BAcc:31670]
sync_11-1	ENO4	ENSG00000188316	ENST00000341276;ENST00000409522	protein_coding;protein_coding	10:118,641,044	+	Exons 16;7	584-fs-delT;264-fs-delT	C->delT	Het(8/41)	21.0	N/A	enolase family member 4 [Source:HGNC Symbol%3BAcc:31670]
sync_11-2	KIAA1033	ENSG00000136051	ENST00000332180	protein_coding	12:105,534,694	+	Exons 17	527-fs-insA	C->insA	Het(7/39)	21.0	N/A	KIAA1033 [Source:HGNC Symbol%3BAcc:29174]
sync_11-1	KIAA1033	ENSG00000136051	ENST00000332180;ENST00000551224	protein_coding;protein_coding	12:105,556,574	+	Exons 30;4	1037-fs-delA;115-fs-delA	T->delA	Het(11/39)	21.0	N/A	KIAA1033 [Source:HGNC Symbol%3BAcc:29174]
sync_11-2	ABCA5	ENSG00000154265	ENST00000392676;ENST00000392677;ENST00000588877;ENST00000586811	protein_coding;protein_coding;protein_coding;protein_coding	17:67,260,898	-	Exons 24;24;23;3	1098-fs-delA;1099-fs-delA;1098-fs-delA;64-fs-delA	T->delA	Het(5/31)	22.0	N/A	ATP-binding cassette%2C sub-family A (ABC1)%2C member 5 [Source:HGNC Symbol%3BAcc:35]
sync_11-1	ABCA5	ENSG00000154265	ENST00000392676;ENST00000392677;ENST00000588877;ENST00000593153;ENST00000589975	protein_coding;protein_coding;protein_coding;protein_coding;protein_coding	17:67,300,828	-	Exons 7;7;6;8;4	304-fs-insA;304-fs-insA;304-fs-insA;304-fs-insA;167-fs-insA	G->insA	Het(10/37)	37.0	N/A	ATP-binding cassette%2C sub-family A (ABC1)%2C member 5 [Source:HGNC Symbol%3BAcc:35]
s1283-2	FAM133A	ENSG00000179083	ENST00000538690;ENST00000355813;ENST00000322139;ENST00000332647	protein_coding;protein_coding;protein_coding;protein_coding	X:92,964,568	+	Exons 5;4;3;4	51-fs-insA;51-fs-insA;51-fs-insA;51-fs-insA	T->insA	Het(7/39)	23.0	N/A	family with sequence similarity 133%2C member A [Source:HGNC Symbol%3BAcc:26748]
s1283-1	FAM133A	ENSG00000179083	ENST00000538690;ENST00000355813;ENST00000322139;ENST00000332647	protein_coding;protein_coding;protein_coding;protein_coding	X:92,964,949	+	Exons 5;4;3;4	178-fs-delA;178-fs-delA;178-fs-delA;178-fs-delA	C->delA	Het(10/30)	52.0	N/A	family with sequence similarity 133%2C member A [Source:HGNC Symbol%3BAcc:26748]
