# Supplementary material for: Exome and immune cell score analyses reveal great variation within synchronous primary colorectal cancers
Source: Br J Cancer. 2019 Mar 21;120(9):922–30. doi: 10.1038/s41416-019-0427-4 (PMC6734647; doi:10.1038/s41416-019-0427-4)
Supplement: Supplementary file 7 — Supplementary Table 6. IS measurements of 19 SCRC pairs [file 41416_2019_427_MOESM7_ESM.xlsx]

## Sheet: Sheet2
Supplementary Table 6. IS measurements of 19 SCRC pairs.
tc = tumor centre, im = invasive margins.
Sample	Location of tumor	Variants	MMR status	IS	CD3tc (cells/mm²)	A (μm²)	CD3im (cells/mm²)	A (μm²)	CD8tc (cells/mm²)	A (μm²)	CD8im (cells/mm²)	A (μm²)
c440-1	left	255	MSS	3	916	14922300	1402	12206810	157	7256756	383	2645671
c440-2	right	3397	MSI	4	1470	12097949	1845	11478576	832	10856878	910	14830616
sync_1-1	right	261	MSS	4	415	17740642	1482	15082243	406	18278695	950	10849735
sync_1-2	right	374	MSS	4	630	11232257	1160	3498638	3579	12182896	2568	3029005
sync_2-1	left	186	MSS	4	500	10008614	1429	2085164	345	8672324	333	3171636
sync_2-2	left	523	MSS	4	609	13494057	1281	10969294	324	12074039	521	11524838
sync_3-1	left	154	MSS	1	461	10934888	486	7879304	106	12111661	128	9138284
sync_3-2	left	147	MSS	0	288	17563352	474	19986856	44	21275206	121	21095574
s75-1	left	321	MSS	2	239	21721018	722	12585065	134	13202978	396	14078455
s75-2	right	242	MSS	4	388	22946361	1137	13596668	259	22734300	407	14137908
s1268-1	right	416	MSS	0	30	14145104	423	17928516	6	14871280	187	17347732
s1268-2	left	228	MSS	2	290	26847972	698	10921581	92	17449247	312	8481431
s882-1	left	94	MSS	4	1514	10188847	1542	3711626	385	9640415	390	2469445
s882-2	right	236	MSS	1	292	11982527	762	12693554	29	12423462	60	12742192
sync_4-1	right	5198	MSI	0	75	12122105	357	7112269	59	10457194	154	12954903
sync_4-2	right	4721	MSI	4	460	16735281	1116	16322378	240	21248884	553	16823323
s387-1	left	145	MSS	0	144	24896163	307	18868404	34	23947637	245	11542679
s387-2	left	118	MSS	3	361	10337642	440	10791092	313	14464387	370	10823321
sync_6-1	right	226	MSS	4	536	10980022	1472	10813704	300	12662989	576	9965479
sync_6-2	right	228	MSS	3	681	12000210	1345	11401776	179	11350855	406	13479971
s483-1	right	1510	MSI	4	475	11943303	1594	12271042	381	15015386	550	14088146
s483-2	right	2483	MSI	2	530	16479364	881	2515330	167	13946113	214	3259797
s956-1	left	364	MSS	2	381	8923973	632	1250085	305	10418266	24	1158193
s956-2	left	198	MSS	0	82	11008109	332	11745310	44	10655226	207	12936007
s404-1	left	194	MSS	4	834	12640128	1183	5987689	795	12619045	1186	6200765
s404-2	left	150	MSS	1	274	10212907	322	2720567	163	14246671	386	3479976
sync_7-1	left	111	MSS	3	384	16117186	891	11130586	161	14984422	421	11915684
sync_7-2	left	194	MSS	4	546	2118471	1329	3840812	780	1220164	1120	2304492
sync_9-1	left	82	MSS	4	755	10691037	1247	10584576	617	12273896	1543	10424767
sync_9-2	left	150	MSS	2	157	11752224	1265	4013284	74	9340993	938	4833570
sync_10-1	left	235	MSS	0	305	5503965	287	2443418	60	5863018	92	2658465
sync_10-2	left	117	MSS	1	454	9332213	53	5924591	127	7901596	88	5962288
sync_11-1	right	3026	MSI	4	641	21817041	1237	19522312	525	23534526	669	22263060
sync_11-2	right	1752	MSI	3	665	12723760	1441	15288413	184	12399120	390	16047936
sync_11-3	right	323	MSI	4	1194	11521865	1977	2296434	487	11273585	427	2635362
s1036-1	left	291	MSS	2	367	19102071	1559	10756420	97	19232049	254	10384683
s1036-2	left	278	MSS	4	385	14745994	1205	14543359	365	21434778	934	13277242
s1283-1	right	2705	MSI	3	410	12494429	855	13521532	90	12151403	378	12931913
s1283-2	left	198	MSS	3	642	12629664	1119	16623794	177	14516997	534	17967960
